# Supplementary material for: De novo assembly and characterization of bark transcriptome using Illumina sequencing and development of EST-SSR markers in rubber tree (Hevea brasiliensis Muell. Arg.)
Source: BMC Genomics. 2012 May 18;13:192. doi: 10.1186/1471-2164-13-192 (PMC3431226; doi:10.1186/1471-2164-13-192)
Supplement: Additional file 1 — The nucleotide sequences of assembled unigenes without the TSA standards. [file 1471-2164-13-192-S1.txt]

>Unigene98
GAGTTGCCTAGGTCAAAAAAAAACCATGGAAGCTCTTTACCTCCTCCTCTCTATCGTGTCAACATTCTTCATTTCCTCTGCCCTCTCTATCCTGCTCCTTCTTCGCACTCTCCTCACGCGCCTCCACTTCATCCATTCCACCCCTCCCCCTTCCGCCGGTTCTGCCGCTCACTCTCATTCTATCTATGAAGGCACTGTCTGGCATGAGCGCCGCCATCCCGTCCGCCACTCATTTCGCTACTCTGTTCGTTATGCACTTTTTGACCTAGGCAACTCGTCCAAATCGCCACCTGGCCACCTCTCCGCCGACGAGGCTCGCCAAAAAACGGAGACCACTGGACCAGTTTTTCTCCTGACAATACCTCCCAGCGTGGGATATGATCAAAATCCTTTGAGTGTGTATTATTGCTATGACCTTGAAGGCTCTATTCAGCATTTGAAGAAATGCATTGCTGAGGTAACAAATACACCATGGGGTGAAAGAGTCATATTTGTTTTCGATCCAAACTCAGATTTAGTGGCAAAACCATTGCATGTCAGCCCTTTTATGGATATGTTGGGGGATTGGAGAATCAGAGCAAATGCTCCTGGTGACGGCTTATCTGTGTCCATTTCAGTTCAACACCCTGAGCTCGGTGACTATTTTGTGGCTAATTTTAAAGCTAAAANNNNNNNNNNNNNNNNNNNNNNNNNNNGGTAGTGATCATGATTTGTTCTTCTGGTTGATGCCTCATAAAGTTGCATTTTGGATATATTGGCATGCCCTTAAACTGTGGTGGAAAAATGTGCCATATATCCAACACCCAAGGTATAGTAGCCCTAAATATAGGGAGGAAGCAATGGCACGTGATCAAAAGCTTCAATGCAGTCAAGCACCTGTCAGGGACAAGGATAAATATTTTCCCCATGATGGATTTTGTCCAGGAAATTTCTCTGATGGGAATTATATAGAACGCCAGTTTAAGTGGAGAGATGCCAAATGGCCTTGGGGTTGAACTCTGAGGCGAAGCTTTTCATTGAGTTGTATTTAATGCAACTGAATGCTTCTTAATGTCCTCTGTGTCAACATGTTATGTTTATCTACCTAATGGTTTTATCAATAAGAAATGCAGCTATAACTAGATTTGCCCTCTCCTATGTGAATTA
>Unigene372
GTGCCCCCGGCAGCAGCTGCCGGCTGCCCAGCGGGTGAACTGTAAGCTACGGAGGAATCTTGTCATTAGGTGCTCGTCTCCTTCTTTAATCGACGGTGGCGATTCCGTTGCAGCTTTTGAGCGGTGCTTTCTGGCGCCGGATGCTGCACCGGTGGATTTAGGCTCGGCTTCGAGTTCGAGGGGGGAGTTTGGACCGGTTATGAAGGGGAAATATGGTGCGTTTGGTGCGGTTACTTTGGAGAAAGGGAAACTCGATTTGTCGCAGAAGGAGTCGAAAGTTAGCCCTGAGGTTGCACTTGGGGGAGGTGGTGGAGATATTGGGAAGAAAATCAATCATGGTGGTGGTGATGGAGGTGATGATGATGGTGACGATGACGATTATTTTGATGACTTTGATGATGGTGATGAGGGAGATGAGGGTGGACTATTCAGGAGAAGGAAATTTCTTGAAGAGCTTTTTGATCGAAAATTTGTAGATGCTGTTTTGAATGAATGGCAGAAAACAATGATGGATCTGCCTGCTGGATTCCGACAAGCTTATGAGATGGGTTTGGTGAGCTCAGCTCAAATGGTGAAATTCCTAGCAATAAATGCCAGACCAACCACTACTAGGATGATCTCTAGAGCACTTCCTCAAGCAATTTCTAGGGCATTTATTGGAAGGATGNNNNNNNNNNNNNNNNNNNNNNNNNNNNNNNNNNNNNNNNNNNNNNNNNNNNNNNNNNNNCTTTTAGAGCAGGCTGTTACAATTGGTTGCTCTGTTTGGTGGGAGGTGAAAAATCGCAAGGATAGGATAAAACAGGAATGGGATCTGGCACTTGTAAATGTGCTCACAGCAACAGCTTGCAATGCCATTGTTGTTTGGACACTTGCTCCTTGCCGCTCGTATGGAAACACATTCCGGTTTGATTTGCAAAATACATTACAGAAGCTTCCAAACAATATTTTTGAAAAGAGTTACCCACTTAGAGAGTTTGACTTGCAAAAGAGAGTCCACTCATTCTTCTATAAGGCTGCTGAGCTATGTGTGGTTGGATTAAGTGCAGGGGCAATGCAAGGTCAATTGTCAAATTTTTTGGCCGGTAAAAAGAAAGATAGATTGTCTGTGACAGTTCCACCTATGAGTAACTATGCACGTGGCTATGGTGCTTTCCTTGGACTATATGCAAACTTGAGATACCAGCTATTATGTGGATTTGATAGAGCAGTGGTCAACCATTTTGATGTTATTGGAGTGGCACTATTTTTCAACACAGCTTTAAGGATTTTGAATGTGCAAGTTGGAGAGACATCAAGGCTGGCCTGGATTGGCGCAGACGCTGATCCTCTGGTTCAGTCGGATAGCATTTTGAAGGCTTACAACAGACCTTCTGAGGATGTCGCTACAACATCATCTTCAAAATGGTTTATATCGAAGAAAACCCTTGTTTCTGGGCTAGGGCTTCTTGGCATAAAACAAGTGAATGTCGATTCTGTTGATGTAGAAGCATCATCAGCTCCAAAGGCCCGGAGAAAAAGGGTTGTCCGGAAGAAGGTGTCTGCAAGTTCAGCATAATTCATTTGATGTAATCACCATCATCCAAGTTTGCTACCCTCTTAAATGATATAAAAGGAAACTATGCATCAATTTAAGGATTAAAATCGGCTCGGAGTAATTCATCATGATTCCTATGTAGATCTACAAGATGGCACCAAAGCAACCATCACCAGAAGAATTTTTTGGGGGAAAAACATGTTTAATTTTTGTATTTCACTTGTTTTTTTTTGAGTTTAATAAC
>Unigene375
ATGGAATAATCATTGAACGGAATCGAATGGAATCATCATCGGATGGAAACGAATGGAATCATCATCGAATGGAAATGAAAGGAGTCATCATCTAATGGAATTGCATGGAATCATCATAAAATGGAATCGAATGGAATCAACATCAAATGGAATCAAATGGAATCATTGAACGGAATTGAATGGAATCGTCATCG
>Unigene681
GTGGTAATAAAGTGATATTTCCCAAGTAATAAAGGAAAACTTAAGCTCGTAGAGCAAGAAAATGTAGACATCCTAAATCACCTTAGAACCATCAACTCTTTGGAACTAAAGGATTCTCACTAAATAAGAATACATTCAACAAGCAAATTTTTAGTTTACTATCACTCAAGCAAGGTAAGCCTTCAATAGTTGTGCCTGCCTCAAAACCACAAGCAAGTAATGCCTAGGACAAACCAGAGCGTGAGTTCACTGAATCTTTGAAGGAACTTTATACAGCCATTTTCATGTCAATTTTGTTGTGAGGATCATAACCTATTAATTTGAAATCAGCCGCCACAAAAGAATCTATGTTCTTCTTCTCAGGATTAATCTTCAAAATTGGAAAAGGCTTTGGCAGTTTTTGAAGCTGCTCCTGGAGAGGCCTAACATGAGTACAATAAACATGAGCATCCCCAAACACATGAACAAAATCACCCGGAACAAGATTACAAACATGAGCAATCATGCATGTCAAAAGGGCATAAGATGCAATGTTGAATGGCACACCCAGGCCCATATCGGCAGATCGTTGATACATTTGACAAGATAACTCCCCATGGGCTACATAGAATTGAGCAAACATGTGGCAAGGAGGAAGTGCCATCAATTTGAGATCAGAAGGATTCCAAGCTGAAAGTATAATTCGGCGATCATCTGGATTATTCTTAATCTTGTCAATCACATCTAACAACTGATCAAATCCTTGGCCANNNNNNNNNNNNNNNNNNNNNNNNNNNNNNNNNNNNNNNNNNNNNNNNCACTGGAATCCGTAAACAGGTCCTAAGTCACCCTCCTCCCTGTCCTTCAACCCAATACTATCAAGGTAATCTCTGGATGCATTGCCATCCCATATATGAATGCCCTTTTCCTGAAGGACCTTGGCATTCGTTGAACCACTGATGAACCACAGGAGTTCTTCAACAACCCCTCGCCAGAATACTTTCTTCGTTGTAAGAAGCGGAAAAGTTTTGCGAAGGTTGAACCGCATCTGGCAACCAAATTTTGATAAAGTACCAGT
>Unigene802
ACCAGTGAAGTCTTGGATCGAGAACCCTGTCGAAAATGGAAGGGTAGTCGACGTGGAGCAACTATCAGGGTACAAAAGGGCCTGCTGTTGAGAGGCAGAAGAAGAAGAAAAGGATAGGTAATTGTAAGAAGTAGACGGAAGAGGGGGTAAAGAAGAGGAAAAAGGATGGTAAGGAGAAGGAGGAGGGGAAGGTGTAGTCGAAGAGGAAGCACTTTTCATAAAAGGCTCAAGTGCTTCCATTAGCTCACCCCCAAAGGAGGCTGACTGAGGATGTCTGCTACTACATAAAACTGTCATAGCTGCCATGCTTCAGAAACTAAAATTTTCAACTAGGATTATTAAAAATCAAGATTTAAAAAACAACCCACCCGTACTTGAACAAGTTCAAGAACAGGTTTTTTTTAGAAAGAAAGAAAGATCAAAGAGGTTTAAAATTAGACAACCCCTAAACGATTGAAAGGCCTAATAACCAACCTTGAGGGACCAAAAAATAACCCTCCAAGCTGATTCAGCTAAGAGAAAAAAAAANNNNNNNNNNNNNNNNNNNNNNNNNNNNNNNNNNNNNNNNACTTGGGAAAATTTATTTAAAAAAAAAAAAAAACCTGGATCTCGATTCTGAAAACACCTGGCTTTCGAGAAATCCTTCTTAAGTTTGCTTTGTACTCATTTCTTTATAAAATTTTCTCAAAAACAAACCCGAAAATCAGAACCTGAAAGACAGATGATTAACAGAAAGGGATTCAGAGAAGCGGGG
>Unigene1036
GTTTTCATGCAAGAAAATTATCTTGCGAATTGGATCCAGGCATTGTTTAATTCATTACCATCTGAGGATTACAAGAATGGTTTGTTGGTCTTAGGAGGGGACGGTCGTTACTTCAACAAAGAAGCTTCACAGATAATCATTAAAATTGCAGCAGGGAATGGTGTTGGTAAAATCCTGGTTGGCAAGGAAGGTGTTATGTCTACCCCAGCTGTTTCTGCAGTGATCCGAAAGAGGAAGGCCAATGGTGGATTNNNNNNNNNNNNNNNNNNNCCAAAAGCCATAATCCTGGGGGCCCTGAATATGATTGGGGTATCAAGTTTAATTACAACAGTGGGCAACCTGCACCTGAATCTATCACTGACAAGATTTATGGAAATACACTTTCTATCTCGAAGATTAAAATAGCAGACATTCCTGATGTTGATCTTTCTCATCCTGGATTTACAAAATATGGAAACTTCATTGTTGAAGTAGTGGACCCAGTTTCTGACTACTTAGAGCTAGTGGAGCATGTATTTAATTTTGAGCTCATCAGAAGTCTTCTTTCACGGCCAGATTTCAGGTTTATTTTTGATGCCATGCATGCGGTCACTGGTGCTTATGCAAAGCCCATCTTCGTGGACAAGCTGGGAGCCAGTCCAGACTCAATTTCAAATGGAGTGCCCCTGGAGGATTTTGGGCTTGGTCATCCAGATCCTAATCTTACATATGCCAAGGATTTGGTGAAAATTATGTATAGTGAGAATGGGCCTGATTTTGGAGCTGCAAGTGATGGCGATGGTGACAGAAACATGATCCTGGGTAGAGGGTTTTTTGTTACTCCTTCAGATTCTGTTGCAATCATTGCTGCCAATTCACAAGGAGCCATTCCGTACTTCAAGAGTGGCGCTAAGGGCTTAGCGCGGTCCATGCCAACAAGTGGTGCGCTGGATCGTGTGGCTGAAAAATTGAATCTTCCTTTTTTTGAGGTCCCCACGGGTTGGAAATTTTTTGGGAATCTTATGGATGCTGGAAAGTTGTCAATTTGCGGGGAAGAGAGTTTTGGAACTGGTTCTGATCACATTCGTGAGAAGGATGGCATATGGGCTGTGTTAGCTTGGCTTTCAATTATTGCACACAGAAACAAGGACAAGAAACCAGGGGAGAAGTTAGTATCTGTTGCTGATGTTGTGAAAGAGCACTGGGCAACATTTGGAAGAAATTTCTTTTCTAGATATGATTATGAAGA
>Unigene1758
AAATTGACACCCTAACATCACAATTAAAAGAACTAGAAAAGCAAGAGCAAACACATTCAAAAGCTAGCAGAAGGCAAGAAATAACTAAGAGATCGGAAGAGCGTCGTGTAGGGAAAGAGTAAATCAGAGCAGAACTGAAGGAAATAGAGACACAAAAAACCCTTCAAAAAATTAATGAATCCAGGAGCTGG
>Unigene1770
ACCAAAATTTTTCAGAGATAATGGACATCAGTTGCACAAAGCTTGTAATGTAGATGACATCATGCAGATAGCCACAAATTCCACCAGTGCTCATGTCAAACCCACCATCAAGAAGATCCCCATCATCTGCATAAGTAGGTTTTGCCATTGCAGCAAGTTGTTGATAGGGAATGAAATAAGCTATAGACATCAAAACCAAACCCATCCAATGTTTCCAAGTGAAAGTGGAATGAAAAATCAGCATCCTCGCCAGGACATATATAACATTGCAGGCAATAATTAGGTGACGGAGCTTTGTCATATGGCGTGTGTTCTCTTCCTTGCGCTTCTTGGCTCCTTGATTTGCCATTTCTCTCTCTTAAACAATTTGCAAACCCTAGAAAAGTATCAGCTTTTCCCAGAACAAGTAAGCCCNNNNNNNNNNNNNNNNNNNNNNNNNNNNNNNNNGGACGAAAGCCAGGCCGGTTGATCCTCAACTCTTCCCCAATCGTAAGCTCATATACGGAATCTTTAATTCGCCGGCGGATCAAGCTTTAGGGTTTCGGTTAATCGAAAGAGGAAAAGGCCAAGAAAGCAAGTTAGAGAGAGAGAGAGAGAGAGTGATAATTTTTCCTCTAGGGAAATGAAAACA
>Unigene1890
TGATAAATCTGATGTTTTTGAGCCTCCATCATTCATGACATTGGTTGAACCTAGAGATGGAGACAAAGCTGCTGCTTCTGAAATACAGACCGTACAGAATCTGAACCAACCAGCTGGTTGGTTTCCCTCTCTTACTCATGTCACAAANNNNNNNNNNNNNNNNNNNNNNNNNNNNNNNNNNNNNNNNNNNAAAAAAGAACGAAGAAATAATTGCCAAGGTCTCAAACTGGAGCACTGGGAAGCAGCACTCTCCTTTGAAGAACATTTTGGGTGAGGCCAATATGGAAACCAAATCCAAGTCGCCAAATGCCAAGGAAAATCCACCGCCAGTGGTTGAAAAAGACGAAAGCAGTGCAAAGGATAACAATGCTTCAGCCACAACAGTCAACTCAAATGTGGGTTCTCAAGTTCCTGTAGCTGAGGCTGTCAAGAAAGATGCAGGGAAAGAATGGAATTCTCCGGCGAGGTATCCCACAGACATCAAGAGAGAGAAGAGGAAAGTAAAAGGAAGACCATATTGGGCACAATTTGTATGCTGCTCTTCTGTAAACTAGG
>Unigene1900
TGATGCCGCCGATCGACACCACCGCCTCGCTGGTGGTGGCCTGCATGGCAGCGACCTGAGCCGAGATTTCCTCGGTGGCCTTGGCGGTCTGGTTGGCCAGCGCCTTGACCTCGGAGGCCACCACGGCGAAGCCGCGGCCGGCGTTGCCNNNNNNNNNNNNNNNNCATTGAGTGCGAGCAGATTGGTCTGCGCCGCGATGGAGTGAATGAGCTGCACCACTTCGCCGATCTTCTCGGCGCCGCTGGAGAGTACCTGCACCGTCGCATTGGTGCGCTCGGCGTCGGCCACC
>Unigene1916
GCCGGGGATGGCCTGACGAAGGATCACGGGGTCGTTTAACGCCGCCCAGACATCGGCCTGCGAGGCATTCAACGTGGTTTGTCCCGACATTTCCATACAAATACTCCTCCAACCGCAGTTATTCAGCAGCCGCCGACTTTACCGCCATNNNNNNNNNNNNNNNNNNNNNNNNNNNNNNNNNNNNNNNNNNNNNNNNTTTCACTGCGTCCGGCAAGGTTACAGGCCTGCCGTTCGCGCGATCGACATAGACATGCACGAAATGCCCTTGGGCAGATGCGATGTTCTCGTCATCCTTAAAGAGGCCGATGTCATAGCGGATGCTACTGTTGCCCTGATGGCCGATGCGGAGACCCGCATTGACCTTCGAAGGAAACGCAATCGATTTGAAGAAGCGGCAGGTGGTTTCGGCAACAAGACCGA
>Unigene1923
GCTGAAGCAAACATATGAAGATTGTCATGGAATATGTACAAAACGAAAATTTACAAGTCTTCAATAATCATCTTCATCATCATCATCTTCAGTACTAGTTTCCGTACTGTTTTCAGAGTAATCAACATCAATAGCCACAACTTTACAGNNNNNNNNNNNNNNNNNNNNNNNNNNCTTCAATGGCAATTTTGCATTGCAAGCCACAACTCCATATGCTTCTTCTCCCTCTTTCTTCAAGTCGCGAGGCGGCAAAAAACAGTCCATTGATAATCCTTTTATGTTAAAATCCACTTCTTCTATAGCCCAAACCTCTTCCATTCTTGTTCTTGAATGGTTTTCTGAGTTCTCACCAAATCTAAACAATGAAACTGATGTTCTACCACCATGTGCTATGTTTATCCCGTCAATGGTTCTGTAATCTTGAATTCTGGACTCCATTGTCGTCTCCCAGAATATGCTGTCATTTCCTGAGGCTTTGATTCTTAGAAGGTGAGAGTCTTCTAGTTGGACCAAGAGGCCTGTTCTTTGACTGAAGTATCCCCTAACTGTGTGCCTTATTATTTCTACATTGCTTGTGCTTCTTGCTCTTAATGATGAAGGTTCAGCTTCTAGCTTTAGTACAAAACAGTCCTCGTCGTTGATTGCCATCTCCCCAACGCAAATGGAGTTGGAGAATAAGTTGGCTGTGGATTTTGGATCAAGACCCTGGAGGAACCGCCTGAGTGGCCTAGGTGGGCCTCTGGAAGCATGGGAATGGTGCCATGGAGTCTGCCTCCAAGCTACCTTACCATCACTGCCTGCGCTAATCTTGCAACCTGAAACCACCAGCTCCAGGCACCACAAGTCAGGCCTTTTTTGCCAGAGAACAAATCCTCCCATCTCTCCACCTCCATTCATCAAATTCTTCACTTTCACCACCTTATTGTTCAAGCTCCCTTCTCCTGTACAGAACTCTGAAGCTCCCATTTTCACCTTCCCCATTGCATACATGCTGTCTACAGAATTCAATGCCTTCTCCCCTCCCACTGCTGCTACGTACTGTTGCACTATGTATTTTGCCATTGATGCCTCAATAGGTTGGTCTTTGATGTTCCGGTTGATGAAAAGGTGATCACAACTGATGGGAAGAGGGATCAAAGGAGCTCCAACAACACCAAGCAAGAGTTGGATCTCTGTATTTCTGCTTCCAAATAGGTTTGCCAGAGATCTATCAGTATGTGGTCTCATCCAAGCTTTCAAGTTCTGCCACGACCTATTCC
>Unigene1927
CCAAAATCCAAAGTATATATTACGCTGACACCATTTACTCACAGCTCACACCAAAAAATTAAAAAAGAAAAAAGAAAAACAAAGAGAGCGAAGGATACGTTCTCCTTCTCTCTCTCTCTCGAGCTCTGCACGACTGCCGATGATAACCNNNNNNNNNNNNNNNNNNNNNNNNNNNNNNNNNNNNNNNNNNNNNNNGTGGTAACGCATCCTTCCGCTTCGCCCGCTAATTATGGCCGCCCAGAGCGACGTCGTTTCGAAAACCTTCCGAGCTCTGGTGGAGAGCGCGGACCGGAAGTTCGCTCGTGTTCGT
>Unigene1969
GGGTCCCACATTACGTTCTCCGGATCTCGACTCAATGAGGAAGACGCATACGACAAAACCAATCGGGTGGCCGATTGAAATGCCCGCCCGGACGATCTAGGAGCAATAGCATTGGAAAACAGGATCGCGCTCTTTATCGATGGACCCAANNNNNNNNNNNNNNNNNNNNNNNNNNNNNNNNNNNNNNNNNNNNNNNNNNNNNNNNNNNNNCTTCTCAAGGAATTCCAGGGCTGCGCAGCGTTGCTGCGCGCATTCTACTACACTGCCATCATCGAAGATCAGGAACATTCGTCGGTCCGCGCGTTGATCGATTGGCTAGATTACAACGGCTATACCGTCGTGACCAAGGCAACCAAGGAATTCATCGACGCCAGCGGCCGCCGCAAGGTCAAGAGCAATATGCACATCGAATTAGCGGTCGATGCGATGGAGATCGCCGAGCATGTCGATCAAATGGTGCTGTTTTCCGG
>Unigene1976
CTTGAAGCCATTAACGGGTTGCTTCTCGTCGGCGATAATTGTTCCGTAAGTTCGATAGACCGGGGCTGAAAACAGCGTGCTAGTCAGAATATCGAGATAACGGTGCGGGTCGATACCAGATTTGCGCACCAGCGCGAATGCCTCTCCCAGCGACTCCAGCACCGATGCGATCAGGAAATTGCCGGAGAGTTTTACCAGATTGGCATCGGAAGGTCTGTTGCTGATAACAAACGTCTCCTGACCCATCGCATCGAACAGCTGATGGCAACGCTTGAGCATCGCNNNNNNNNNNNNNNNNNNNNNNNNNNNNNNNNNNNNNNNNNCCGCAGCCTCCGGCCGGCCGAACACAGGCGCGGCGACGTAACCCTGGCCGGCTTTGCCATGCGCCTCAGTCAGGTGAACGGACAGTCCTACGCTGATCGTGCT
>Unigene1987
GGTAGATAATGGTTCTGAACAAAAGGAATTGTTGGAGGAAGATATGATAGTCGGTGATGGTGCCACTGCATCGGAAAGAAACTTTGATCTGAATGCTGACGTGAATGAGAACGAGGACACAAAGGCTACAGCTGCTGCAACAACAGCAGNNNNNNNNNNNNNNNNNNNNNNNNNNNNNNNNNNNNNNNNNNNNNNNNNNNNNNNNNNNTGCAGTGCCTACTGCTGAAACTAATCAAGAAGAATATCCAGGTTGGTCGCTTTCTGAAATGGACAAGATGGCCATCGACCCTCTGCAGCTTGCAAAGCTCGGCACAAGATTAGATGAGGAGGAGGAAGATTATGATGAAGAAG
>Unigene1989
CGCCGAGAATTCTCGGGAAAACAGCAGGAAAATCCTTCAGTTTCCAGAATGTAATATCGCTTTGACAGAGAGACGTGCAAATAATCCGAATTCGAGCTTCGTGACGATATGGTGGAGCTACCACTATCTCCTCCAAGACCAGAGGCTCTNNNNNNNNNNNNNNNNNNNNNNNNNNNNNNNNTCTCACTAGCCATTGATAAGAAAGAGATCGAAGCTGTTCGCTGAATAGTATCTCGTTGACGATTTGGCTTGGTTGGTGTGGTGGGAGTACCACACTGCCGTTGAACTACCGTCGTTTATAATCTTTTATTTCCTTGTAAGTTCATCTGAGAAAACTTC
>Unigene2004
ACATCGCCGAGGTCGTATCGACGTCAAGCGCGATATGACCGTCGAGCACGCGGTGCAGCCAGGGTGCAACGGCCGGGTCGGTGGCGATCACCTCGCCTGCGATCCAGCCGAGCAGCGCTGCACCGAGCCAGACCAGAGCCGGCAGGCGANNNNNNNNNNNNNNNNNNNNNNNNNNNNNNNNNNNNNNNNNNNNNNNNNNNNNNNNNNNNNNNNNNNNNNNNNACTGCAATCACGTTGTCGAGGCTCATGATGATATCCGCGACAGCGACGATGCGCACCGCGGCCCACAGATGGGCTGCGGCCTGCACGCCGTCCTCGTCTTCCTTTTCAGGCACGAGGAGCTTTGCC
>Unigene2021
CGGCCGGTTGCCCGGCTAGTGCCTCCCTGCTCCGGAGGGTTCCCCCCAAGGCCCAGCGAGCCCGACCCTTAGAGCCAATCCTTATCCCGAAGTTACGGATCCATTTTGCCGACTTCCCTTATCTACATTGTTCTATCAACTAGAGGCTGNNNNNNNNNNNNNNNNNNNNNNNNNNNNNNNNNNNNNNNNNNNNNNNNNNNNNNNNNNNNNNNNNNNNNNNNNNNNNNNNNAACTATTCCTTCCCGCGGATTTTCAAGGGTCGTCGGGGGCGCACCGGACCCCGCAAAGGTGCGGGGCTCTGCCGGCCGTGGAACCCTAGCTCCGGACAAACCGATTTCAGGGTGATAGGCCGTCAAGAAGAAAAGAGAACTCTTCCCAGGACCCCCGCCGACGTCTCCGCGTTCAGTTACGTTGCCGTGGAGAATCCACATCCAGGTGCCGGAATATTAACCGGCTTCCCTTTCGGCACACGGCGCGCGAGGGCGCCTTTCAAACGGAACTTCCCTATGCCTTAGGGTCGACTAACCCATGTCCAACTGCTGTTCACATGGAACCTTTCCCCACTTCAGTCCTCAAAGTTCTCATTTGAGTATTTGCT
>Unigene2024
TCATGGATACCAAGGACTCTAACCAAAACAAAACCATCTCGATCTGTATGACGTTCTAAGCCCACTACTATTGCTTCTGGAACATCCATATTTTCAGACTTGCGTGCATTTGGTGGCTTTCTAGACCGTACCACATCTCCCACTTGCAGNNNNNNNNNNNNNNNNNNNNNNNNNNNNNNNNNGCCACTTGGTTTGTCTGAGGTTGTTTCGCTTCCAAGTCCTGTCCAACCTCCATCACCATAAATTGCATTATGCGATCCTTTAAAAACACGTAATATGTCTATCATTAAGGGTC
>Unigene2026
TCTGGTTATGTTGTGCTTATGCACAAAGTCTTGAAAGTTTTACTGCTTAATCAAGTATGGTATTGCCCAAAAGACAGTTTAATGCAAATCTAATATTGCAGTTCAAAAATAAAAGTTCAAAGTATATTCATCCCCTCAAACAGCATTCGGTACTTTTGGTCTTTGGCTATGCACCATTGAAGGGTACAAGAAGAAGCTTCAACTTTAAAATACTAATCCTGCTTAGTGCTTACAATGTTCTACAGATGGACAAGTTCTTATTGAAACCAGAATCTGTTTTTCTGTTTGATAACAGTTGACAGATATTGTGCCTATGGTTTCAATGAAACATCTATGATGTAAATAGTCTTTAATAGGATTAACTGGGTATACTGAAAACATTACTCCATGCAAATCCTAATACATCCCTTCTTTTTCAAGGAACATGCCTTAAAATGCTGGCATCAATTTGAAATTAACCTTGACTAAGCAACTTCAAAGAAACGATCAAGCGAGGGAAAGAGAATGAGATAAAAGGGGCGATCAAGAAGGCTTTGATCTCACTGTATTAATGCTTCCATTAGTAAGTAATAACCGAGCACCTCTGACAAGTTCTTCCTTAACCATGAACAAAACAGCAGCTGCAAGAACACTTTGTGCAATTTTTGTGCTCATACCTTTGTAAAAGCCATAGAACCCTTCATACTGAATCATCTTGAGGATAGCATCCAGAGTTCCTTCATAATGGTGCTTCTTGTCTACAGTTTTAAGCTGTTTCACTTGAAGCCTCGACTTTACAACAAGAAGAGGATATGTTACAACAGTAGCCCCAAGCTTTGCCAAAGCTCCAAGAAGAAATATCTCCAAAGCAGTGACCCTGTTACCACCCTTCTTACTCAAGGCGCGTTGTTTCTTGAGCTTCTTCAACATGATTTCATAAAGCATGAATTGTATGGAAGGATTACTTACCATGATCAATGTTGGGAATACGCCTTTCCAAAAGCCACAAACTCCAGCTTCATCATAGACTTCTTGAATTGCATGATTAGTTCCATATGGAGGAGGCTCAATTGCATCTAGAACAGTTTCGTCTGTGGCAACTGACAATGAGCTACTTGGCTGGGATTTCTTTGACACTTTTGTATGAGTCTGCATTCGTGCAACAACTACCCAAATGGGATTTGTCAGCAGCACATTTACACAGCCAGACAAGGCAGCCACAACNNNNNNNNNNNNNNNNNNNNNNNNNCCGACTGTTCCATCACCAAATCCTTTTCTCTTACGTTCAAATGCAATAGCTTCAGCTCTGTCCCTGAATATTTGATAGAAATAATAGTAAACACCCTGAGATGCAGCTGTTCCTGCGAGAGAGGGCATTAATCCCCCATATAACCGTTCCCATCCTTCGTGCTTTACAACCTGAGAAATTTGCTCTATGGTTCCAAGCTTCCTCTTCTCTTTCTTCGGATCACGCTCCGTTTGTTGCCGAGTATTTACAGTTTGAAGAGGATAAGTGAGGAGCTGAGCGATGATACCGCCGCCAGCACCGGCGAGTCCATTGATCAAAGCGTCAGACATGTAAA
>Unigene2044
GGCTGCTCAAATGCTCCCACAAGAGGTTTCTTCTTCAAGTCCATCACTTTTTAACTCACCCTATAATTGGACCAAAAATTGTACACAAATCCCAATTCCAAGTTCAAATCTTTTTAACTCTTCGTTAAACCAGATCCAGGAGGAGGGTTCNNNNNNNNNNNNNNNNNNNNNNNNNNNNNNNNNNNNNNNNNNNNNNNNGAATCTAGACTCCCGTGGTAAGCTCAGTGCTAACCTCTGTTGGCCCTCTCTTGAACCTGAACCTCCATTTCCTAAACCATCCCTAATTGGGGCACTCAAAAGTGGGCCACCGAAGAAAATGGAGTCCCCTGTGTACATCAGTTTCTCAGCTTGCTGAGCCGG
>Unigene2045
CTCTTTTTTCCTTGGAAAAAAAAGGGTTGATTAGAGAAAATAACAGGTACATCCGCAAGTTCTAACACATATATAGCAAAACCTAAGCATCAAAGGCAGCTAATTTTCACAAGAAACTAAACCAAAAAGTCCTACCTCTTCCTTGTTATATGATGCTTACATGAAAATTTCCAGTACATTTTTGCACATATCGGTTGGCTAATCCAAAGCTAACAACTCTAGCCCCTCCCCCTTTCTCACACACACATCAGTAAGAGGGAGGTGGATGACGAGGAGGACACCAAAACACCTCCTGTGGCATTTGCCCATTGGGTAGCAAATTAGGAGGCAAATTGTAGACAGGCATCGAACCATGCTCGCCCATGTGCTGAGAAGATTGAGAAACTGAATTATTATTATTACCACTGCCGCCACCCCCACCTACAGCAGCATTGCTATTATTATTAGTCCCTGAATTCACTTGCTCCTGCAATTGCGAGCCTTCCTGCTCTTCTTCCTCCGGCGGTAATCTCTCAAAAATTGCGTTACTAAATGTTGCCGCTATCACCATCACTGGTCCTGCTGCCACCAGCGCCCCCACCACCAACCCTCCAACCACTTGCCCTTGCCCACCAGCCAAATACACAGTCAGCCCCGTTGCTCCCGTAGGTGACGGAGCAGGAAGAAATGAACCCGATAATGATAAAATCTCGAATCTTCCGTGAAGAGTGATTACCCCACCAGGTGCAGCGGGTTGCCTAAGAGTAACATTAGTCACTACTCCACTTCCACTTAAGATTGAAACCCCTCGGTGGCGGCGTTGAGAAAAAGTTGCAATGCTCTCTGCGATGTCGCTGCCAGAGCTGATTTCCAGGACATGACTACGAAGAGAATTAGGGCTTTCCTTGGTGATCACTATGGGCGGTTTTGGTTTGTTTTTTGAACCCGGAGGCCGGCCTCNNNNNNNNNNNNNNNNNNNNNNNNNCCTCTAGGCCTTCGTGATGAGCTGCCGCTACCTGGTTCGATGGTTTCTAGAGCTGTATTAAGATCTTCAGATTCTTGGTTGTTGTCTCTGCTGTCTTCTTGTTCTTCCTGGTTTTGGTTTTGGTTTTGAGTAGGGGTGGTGGTGGAGGTGGAGGCGGTCTTAGCGCTATTAGTGCTATTGGTTGTGTTTGTGTCGATAAAATCTTGTTCTCTTCTAGGACCCAGCCGGTTCAAACCGGCAATATCTTCCTCTGTGTTTCTCAGGTGAAGAGACGGAACTGGGGATATCGGGTCGACACCTCTCATGGCAACATTTCCAGCCCACCAGCGATTTGCCATGTTTGATTCTTGACAAAAGAGCCCTG
>Unigene2060
TGTGTTGCAGTGGAGAGGAGTTCAGATTTCTGGTATATGATTACATGGTGAATGGGAGTTTAGGCGACGTGTTGCATAGAGAAAAAGGTGGTGGTTTACTGGATTGGCCAGGGAGGTTCGCGGTGGCTGTGGGGGCGGCACAGGGCTTGGCTTATTTGCACCATGATTGTGTACCGGCTATTATTCATAGGGATGTGAAGAGCAACAACATCTTGTTGGACGAGGAGATGAGGCCCCGGGTGGCGGATTTTGGGTTGGCTAAGACGCTGCGGAGTGAGGCGGGTGAGGGTGATGTTGCTTCTATGTCTCGGATCGCTGGTTCCTATGGCTAAAATTCNNNNNNNNNNNNNNNNNNNNNNNNNNNNNNNNNNNNNNNNNNNNNNNCAGAGAAGAGTGATGTGTACAGTTTTGGGGTAGTGTTAATGGAGTTGATCACTGGCAAAAGCCCAAATGACTCTTGCTTTGGTGAGAATAAGAATATGGTGAAGTGGGTTACTGAGGCTACATTATCATCATTGCCTGAAGAAGCGAGTGAAAATAAGGCCAGCAGTACTGGCTACACTGGAGGGCTACGTGAGATTATAGATTCAAGGTGGATCGATCTACATGTGATTTTGAGGAAATAGAAAAAGTTTTGAATGTAGCTCTTCTTTGCACTTCAACATTGCCCATGAACAGGCCCTCCATGAGAAGGGTAGTTGAATTGCTCAAGGACCAGAAATTTGCTCGTCCTCAATGATAGCTTCCAAGAATTGGTAGCCAGTGACTCCATATCCTGTAGAACTTGTAGTGGCAATCTTCTTAGTTATTCCCTCTTTTTTTCCTGAAATTATGCCACCTTGTACTTGGC
>Unigene2062
GCCTGCCTGCCTGCCTGCCTATCAATCGTCTTCTTTTTAGTACGGATGTGCTCTCGCTTTATTGTCCATGCTCTGGGCACACGTGGTCTCTTTTCAAACTTCTATGATTATTATTATTGTAGGCGTCATCTCACGTGTCGAGGTGATCTCNNNNNNNNNNNNNNNNNNNNNNNNNNNNNNNNNNNNNNNNNNNNNNNNNNNNTGTGATGACACGCGTGGGCACGGTACGCTCTGGTCGTGTTTGTCGTGGGTCGGTTCTTTCCGTTTTTAATACGGGGACTGCGAACGAAGAAAATTTCCAGAGCGTACC
>Unigene2079
GTTCAGAGATCCAAGAATATTTGAAGTTGCTTACAAGGACACTATCAAGGTGAAGTCCGTTCATTTTATAGGAGCCAAGGACTGGTTGAGATTGCCTTCTGAGGAGCTTGCCACTGCCTTTGATAACCCTCTTATCATAAGGCACCCACANNNNNNNNNNNNNNNNNNNNNNCGGCCACACTGTCCCAAGACTTGATGAGGAATCCACTGGGAAGCTACGTGCATGGGCGACAGAGATCATCCAATGCAACAACAGAATTTTGGAGAAAGAAGAAATTAAGGT
>Unigene2108
CTATCCGTCTTGTTTACACTAGGAACCAACTCCTGCAATGCCCTGATTCTTTCGGCTATTCTTTCTCTACGCAACCGCTCAGCAATGCTGTGTGGATCTGTGGCCTGTCCTCTTCTAGCCCGCACCCTGGGGCGCATTGTAGGTGGATGAGNNNNNNNNNNNNNNNNNNNNNNNNNNNNNNNNNNNNNNNNNNNNNNNNNATGAAAAACATTTTTCACTGTAGTAGCTCTGCCATCAACAACCTCGTCTCGAAATCTCTTCCCACTCCCTGATGCCTCATCAGGCTTCAAAAACCCTCCCTTTCCCTGGTCCAAGC
>Unigene2122
CGCAGGATCGCCCCTCCGCCAATAAAACCGATGCCGGTAATCAGGCCCGCCAGAATGCGCGACTGAGCCCCTATATCATCCCCCAGCATCTCTTTTGCCAGGAGAATAAGCCCGCAGCTCGCGATCGCCACCAGAGGAAAGGTGCGAAGACNNNNNNNNNNNNNNNNNNNNNNNNNNNNNNNNNNNNAACGCGAGCACGTAAGCAACGGAGAGATCCATAAGGTGGGAGAAGACCATGGACCAAGATAGGAGTTGGAATCTCGTCACCTGGAGACCCCGCATCCCTGACTGCGANNNNNNNNNNNNNNNNNNNNNNNNNNNNNNNNNNNNNNNNNNNNNNNNNATAGCGGAGGGGCTCGTCTGCGTGATGAAGGCCCGCGACCGCTCGAGCGGAGCGTGGCCCCGTGATGGGAATGTTCAACAACGACAGCAAACGTTATCTTGGTTTCACAAACCGTCCGCCAGAACGGGTGAGTTTCGTCCATGTTCTGCGCGGCGATGATCATGGCCCCACTACCCGGCGA
>Unigene2123
GCCTGAAATTCTTCTTAAAGGTGGAGCTCTCAAAGAAAAGAGTTGAATATATTTACAGGACTGAAACCTAGGAAACCCATGTACTACTAGAGGAATGAGAAAAGGAAGAGCTCCAAAAAAAATTTTAACTGTTANNNNNNNNNNNNNNNNNNNNTCTGTACTTCGGTATCAGGTTCCATCGAGGTTTCCACGATGGATTCAACGATGTAAGTCACACATGGGGAATGGGAGAATTTCTTCTCGGATGCATTGTTAG
>Unigene2130
CCGCAGCAGCGTCAGCAGATGCTCTTCCTTGAAATGCTCCGGCCCGCCGACACAGACAGCGACGGGCGCCGGCGAATCCGACCCGGGCGCCGGCAGAAAATAGGCTTCGACAAAGCCGTTCTGGAAACAGGGAATGCGAACCAGCTCGCCGNNNNNNNNNNNNNNNNNNNNNNNNNNNGATTCGCGCAGGCCCGCATCTGCTCCAGCGCGGTCGCGCGCCGCACGTCATCCAGCTTCAGAAAGACTTCCGAGGTCCGGTAATAATTCGATGCCCGCAGCCAGTTGCTGCGCGCCGACGG
>Unigene2160
CGAAAATATGAGTGTCAATATTGTTGCAGGGAGTTCGCCAACTCTCAAGCACTGGGTGGCCACCAAAACGCTCACAAGAAGGAAAGGCAGCTTCTAAAGCGCGCACAGATCCAAGCAACGCGTAACCTGGCATCTTCTTACGTCCCTACTTCNNNNNNNNNNNNNNNNNNNNNNNNNNNNNNNNNNNNNNNNNNNNNNNNNNNNNNCGATGGTTCCGATGGCAGTGCAGCAGCATCAGCATCAGTCTCCTTCATGGTTTTACACGTCCTATTTGAGTCGCCCATTGCTTTCTGGGTCTGAAAGATTTGTTGAAGACGAGGTTCGAGTGTCCGATGAGGGTTTGGGACTTCATGCCAGAACTTCGTTCCCGGTGCAGTGGAGTGGGATCGCCGGAGAAGATGCTGGCATGAAG
>Unigene2175
CAATATCACGAGTCCACAGAGAATACTCCATCTGTAGGGCAGTGATGGGATGAATTGCATGGGCTCTCCTTATTGTGTCTGGACTTGCTTCTGATAAACCAATGTACTTTATCTTTCCTTCATCTACCAGCTTCTTAAGCTCTCCCATAGTANNNNNNNNNNNNNNNNNNNNNNNNNNNNNNNNNNNNNNNNNNATCCACACGGTGCTGATAATACAGATCAATGTAGTCAACGTCAAGTCGTTTGAGACTAGCTTCACAGCATTTCCTAACATATTCAGGGCTGCCCTTAACCTCAAATTGCAGAGCATCCTCTGACGCCACGAACCCAAATTTTGTCGCCAATTGAACTTTTTCGCGAGGAAGCTGCTTCAG
>Unigene2226
GGGTGAAAACCAGGAATTGAGCTTTGTTCTGGGTTTTAATTCAGATACACCACAACTGAACTCCTCAAAGGTATGGGAGTTTGATCAGGCTCATCAACGATGGCTTGCAGTTGCAGAGTTGGCTTTGCCTGCAGACAAAAGCGATCAGGTTTTNNNNNNNNNNNNNNNNNNNNNNNNNNNNNNNNNNNNNNNNNNNNNNNNNNNNNNNNNNNNNNNGGCCGTTGCTACTCATAAGGGAATTGCAATATGGCATCTAGGGTTGAACCCAGACCTGGATGGAAGACTTTCACTGGAAAAAGTTGCCTCGCTCTCTGGTTTTGAAGGCGAGGTGTGGCAGATGGAATGGGACATGAGTGGAATGACTTTAGCAACCACAG
>Unigene2241
AAGATACAGTTGTCTGTGTCTGTGCAGAGCCATCGGCAGCTCTTACAACACTGGTTTTGGGAGGTTCACTTATGCGAAGTGGCACCACATTACCTCCCAAAATTTCTCTAACAGGCCGTACAATAGGTGGACTAGAAGCATCTGGATCTTTCANNNNNNNNNNNNNNNNNNNNNTTTCCAGCTTTGAATCACCATCAGATACTCTACGTTCATCAGCTCTCTTTCCATTTCCAAATCTATCCTCCCGACGCCAATCATTAACTATCTCAGCACGAGTAGGACTTCTCCTGTAATCATTATATTGTCGATTTTCTTGATCATATCCAGGACTTCTCTCATCGTAACCATATCTAGAATTTCTATCATCACTTCTTCCACCGGGACTAGACATTTCA
>Unigene2264
CATGTCGCGGAAGCTCTTCGCGTCCATGTAGCTCGAGTGCGGATCAAGGCCGGTGAGCATGCCGCTGATCGCGGTCTCGACCAGCTTGCTGTCGTCCGGCTTCTCGACATAGTCGCTGCGGACGCGCTCGAACACATCGCCGAACAGATTGAGNNNNNNNNNNNNNNNNNNNNGGCGCGTGCCGTCGATCCCACCAGAGCCGAGCGCGGCTGGGTGAGAAGGAGTGTTGCCGCTGCGCCTGCTGCGACGCTGAGGAGAACCAGGGAAGTCTTGCGCATCATCCGCGAACCTTTTGGCCTTCACTTGCGGCCCACCATGGACCAGAATCGATTGGAGCGCCGTCCTTACGGAACTCGATGTA
>Unigene2343
ACTATGGTACGATACTAATTAATCCTATATTTTGCTAATTTTCTTCATTAACAAGCTGAGTTTTGGCTGTTCTCAAGGCCAGATGTTGGGAATATCCACTTTGGACTTGTAGATTTCGACAGATGAAGTTTGTGCTGTGGCGCTGGGTTTGACATNNNNNNNNNNNNNNNNNNNNNNNNNNNNNNNNNNNATTGGAAAATCCATGAAACCCACCAAATTGCCTATTCTCTCCCATGTAAAAGTTGAACTCTTGTAACTGGCATCCAGGTATAACATGTTCTTTGCAACCATAAGGCCCATAAGTCCCCTTGTTGGTAGTAAATGTTA
>Unigene2354
GAGATCCTTAAGGCTCTATTGAATTCAGATCTTATTGGCTTTCACACTTTTGATTATGCTCGTCATTTTCTCTCTTGTTGCAGTCGAATGCTGGGTTTGGAGTATCAATCAAAGAGAGGTTATATTGGGTTGGAGTATTATGGCAGGGCTGTTGGAATAAAGATCATGCCAGTGGGAATTCACATGGGTCAGATCGAATCAGTTTTGAAACTTGCAGATAAGGAATGGAGGGTGGGAGAGCTTAAACAGCAGTTTGAAGGAAGGACTGTTCTGCTTGGTGTTGATGATATGGACATATTTAAAGGTGTGAATTTGAAGCTNNNNNNNNNNNNNNNNNNNNNNNNNNNNNNNNNNNNNNNNNNNNNNNNNNNNNNNAGTTTTGGTACAGATTGCTAATCCTGCTAGAGGAAAAGGGAAAGATCTTGAGGAGATACAGGCTGAAATACAAGCAAGCTGCAAGAGAATTAATGAAACTTTTGGTCAACCTGGCTATGAACCAGTTGTGTTCATTGATAAGCCTGTTTCAC
>Unigene2380
GGATCCAGTGAACCGCAGGAGCATGCTGCCGGTGCGCTCTTCAGTTTAGCTTTAGAAGACGAGAACAAGATGGCAATTGGGGTTTTGGGCGCGTTACACCCATTGATGCACGCTCTGAGGTCTGAGAGTGAGCGAACTCGTCATGACTCAGCTTTNNNNNNNNNNNNNNNNNNNNNNNNNNNNNNNNNNNNNNNNNNNNNNNNNNNNNNNNNNNNNNCGGCGCTGTGCCTACACTGCTGGGCATGCTGAAAGCGGGTGACTTGGCCAGTAGGCTGTTGCTAATTTTATGCAATTTAGCTGTTTGCAATGAAGGGAGATCGGCAATGCTGGACGGAAATGCGGTGGCGATATTGGTGGGGATGTTGAGAGAGGGAAGCAAGCGGGTGGATTCTGAAGCTACTCGGGAGAATTGCGTGGCGGCATTGTTCGCGTTGAGTCATGGGAGCTTGAGATTTAAAGGGCTAGCAAAGGAGGCGAGAGCAGTGGAGGTGTTGAGGGAGATAGAAGAGAGAGGGAACGAGAGAGCGAGAGAGAAAGCCAAGAAAATTTTGCAGATGATGAGAGGGAGAGACGAGGACGATGAGGAAGCTGATTGGGAAGATGTATTGGAATCGGGTGGACTCAGCCGGAGTCGATACCAGGTTGGTGGCGGGGCGAGAAATGGGAATTGCCCAAACTCGTCAAATTTCTGATTGTAAAAAGTTTGTAATTATTCATGGGAGAAGAAAACATGGGGANNNNNNNGGGGTTTTCACTTTTCATTTTGAAGGTGTAAAGAACTGAGGATATGGAATGTTTGTGGGCCTTTTTTCCCCTGATTTAAAATTTTTGTGTTAATTGATTGTAAGTAGGG
>Unigene2396
TGCAAATATCTGGTGATCTCGATCTGGTCCTGCGCGTAAACGGCTGCGAGATTAAGCGTTGAAAGCGCATTAGCGTCCGATCCGCCGTTGTTTGCAAAGCTGACGGGGACAAAGCTTGTAGGACTGAATGCCGAAACCGTGTTCGAGCCGAGGAAGNNNNNNNNNNNNNNNNNNNNNNNNNNNNNNNNNNNNNNNNNNNATACGAGGGTATGCAACACAGGTCCCGTATTGGTCTTGTAGGTCCAGTCGGTCTGGTTGAACAGATTCTGGCGCTTGATGCCGTTGTTGTATGCCGAAAGCGTAAGCTGATTGGTCAGCGGATTGACGGCGCTGCCAGGA
>Unigene2440
AGGCACAGGACCTCTAGTGCTTCTCCTTCATGGTTTTCCAGAATTTTGGTATTCTTGGCGTCACCAGATCACCTTCCTGGTCAACCATGGCTACCATGTTGTTGCTCCTGATTTGAGAGGCTATGGAGACTCAGATTCTCCACTCTCCTACAATTCCTACACTCTTTTTCACCTTCTTGGTGATCTCGTAGGCATTATTGACCATTTTGGTGAACAGCAGGCTTTTTTGGTTGGACATGACTGGGGGGCTCTTCTTGCTTGGCATCTAAGCCTCCACAGGCCTGATAGAGTCAAAGGACTAATAGCCNNNNNNNNNNNNNNNNNNNNNNNNNNNNNNNNNNNNNNNNNNNNNNNNNNNNNNNNNNNNNNNCTAAAGTTATTGAATCTTTTAGAAGAATATATGGAGATGGGCTTTACATATGCCAATTCCAGGAGCCTGGAAGAGCAGAGAAAGCATTTGCCAGATATGATTATTTGACTGTGATGAAGAAGTTTTTGTTGATAACTAAGACTGATAATTTAGTAGCTCCACTGGACATGGAAATCATCGACTATTTGCAGACACCATCCGTGTTGCCTCCATGGATTACTGAAGAGGAATTACAGGTTTATGCAGACAAGTTTCAAGAAACTGGTTTCACTGGTCCTCTCAACTACTACCGAGCTATGGACATGAATTGGGAGCTTTATGGGG
>Unigene2474
ATGTAAAGATGAAATTGGGGCAAAACCAGATAAGGATAATTGCTCCATGCCAACGGAGAAAGATGATGCTTGTGGGATGAAGGTGCCAACACCAAGTGAAATTCAATTGCTTAATACACTTGCTGCAATGCATGGTGATGAAACCAAAAGCGAATGGNNNNNNNNNNNNNNNNNNNNNNNNNNNNNNNNNNNNNNNNNNNNNNNNNNTAGAGTCTTTGCTTGAGCTATGTGCTCGGCTACTTAAACAGGACAAAATCGACGAGCTTGCTGGTGTGTTAAAGCCATTTGGGGAAGAAGTGGTCTCATCTAGAGAAACAGCAATTTGGTTAACAAAAAGTCTCATGTCGCAACATAAAT
>Unigene2479
TATTTTCTCATCCGTTACAAAAGAATGATGGTATAATTAACTCAAAATATACAGATTACGACCTCGGTTGTGTTGCCAAAACAAAGGGAAGGAAGCAGCGAGGAATAAAACCAGAACTAAGCATCTTCATTTAATGATCAATTCAGATTCGCATATCNNNNNNNNNNNNNNNNNNNNNNNNNNNNNGATGGCCCTCCAGGAAAGAGCTTCATTATCCAACCCAAAACCCTTTCAACCACCTCATCACCCTCGTCTGCATATGCAGTATTGTCCTGTGTAGTACGAGAATCAGTTAACCTTGACGGGACATTCTCATTTGCCATACTTTGAGCAGTCAAAAGCTCTAATCTTTGAGTCTGAGCCTCGAGCTTGCGTGACAACTCATTATTTAAATCCTTAAGCCTAGAACGTTGAGATGACTCGGATGCCAAAGCTTGTATCAACTCTTCCTTTTCTATTGCTAACTCTGAAATTAG
>Unigene2490
CCGGGAAATTATGCAGAATAGTAAGTGCATTTATTTAATACGATATTTTACCAAGCATTACAACTTTGACTCCCCTATTTGGCATCTCTCAGCAACCACCATTACAGTTTTGACTTGGTCTTCATCTCCTCCTCTACCGTATCATGATCCAGCTCAATTTTCTTTGAAACTTCGCTCAGAAGCACCATTCTATTCTTCCCATATACATCACCATCCCAACCTCTTTTCACCAGCTCCTCTCCCAACCTAACTGCTGCATCAACCGTCTCCTCTGCGCTATCATGTGCAGAGTGCACAATCCCTCTCACCACCGCCATTTCAGCCGTTAATTTGGCGGCCGTCATGATAACCTCACGCCTGACGTTAGGATCCCCTGTCTTGCACTTCAATAAAGCCATGAACCATTCTGGTATAACAAGTCTAATATCCATCTCGCTCATGTAGAGAAACCCNNNNNNNNNNNNNNNTGTCTTTCTTCATGAGGACATAGTCATGACACAGTGCCAAGATCATTCCAGCTGCTGATGCATGGCCTGTGACTGCAGCTATCGTTGGCATAGGAAGAGATATGAAATCTGATGCAAGTAATTTGAGTTTTGAATCCATGAGTTGAAG
>Unigene2512
GTGCAGCCGTTTCGTTCGAGCATGGAGGCAGGAGGGGGCCGAGGACAGAATCACTTGTCCAGACTGCGAAACCGGGTTCGTCGAAGAGCTCGAGATCCAAGAAGACCCGTCCAATCGGAGATTGCTTCCTCCGTCTTCTTCTGCGGCTGGCGCGGCAGNNNNNNNNNNNNNNNNNNNNNNNNNTAATGATTGGTACTCTTCCGACAACAGATCAAAATAATCCTATTCGTAGAAACCGTAGAAACGCCGGTGACCGTTCCCCGATTAACCCTGTCATCGTACTTCGAGGAGGAGGAGGAGCAGGACAATCCGATGGTGGTGAGAACGAGGGTAGTAGACGCGGATTCGAGTTGTATTATGACGATGGAAGTGGGTCTGGGTTGAGACCGTTGCCGCCGAGCATGTCGGATTTTTTACTGGGATCTGGGTTTGAAAGGTTATTGGATCAGATATCGCAGA
>Unigene2525
CATCTCAAGTTCCAACTCGAACCCGTCCACCCATTACAACTCATGTCTTAGATGTTTCTCGGGGTTGTCCAGCCACTGGTGTTGAGGTGCGTTTGGAGATGTGGAAGGGCAGTCAACCCCGTCCCTTGTTTGATAAGACAGATATTGGCGGGGGGGGGNNNNNNNNNNNNNNNNNNNNNNNNNNNATGGGCGAAGTGGTCAATTGATGAGCATTGTTAATGATGTGAACCCTGGAATATACAGAATAAGTTTCAACACAGGCAAGTACTGTCCATCTGGGTTCTTTCCATATGTTTCTATTGTGTTTGAAATCAAAGAATCACAGAACAGGGAACATTTTCATGTTCCTCTGCTGCTTTCACCATTCTCATTCAGTACATACCGTGGCAGCTAGAGCCTTGGTATGTCAGTAGACAAACCATGTTTTTTTAGATGAAACTTTTCCATTGCGAATGTAGTAAATACTCTTATCAACTTACGTTGTAAAAAGTTTAGCAATAATAGTTGATGCCTGTTCTCTGC
>Unigene2549
CAGGGGAATCAGGCAGTGGTGGCACTGAGGGTGCTGGTGGGGAAGCAGGAGCAGAAGGGCGATTATTGTCAGTCAAATGCATATTGCTCATCAGATCATCCAAAGGTGGGTACGCAGAAGAGTGAGAATTGGCGGTATCACTATGAGTATCATGATTTANNNNNNNNNNNNNNNNNAAAGGAAGGCAACTTTCATGTCTTTGATGAGTGGAAAAGGAGGATCCTTGTGGGGTGCTATCATGGCCCGATTGAAGCTGATGAGGATACTGAGATACATTGTAATTGAAACTGCCATGATGTGTAAGGGATGGTGTATGAGAACCATGTGGAATTGGAGATGGAGCGTATGGATATGGATAGGGAACAGACCCAGAATGTTGCTGATAATAGTCTAAAGGGCCTGAATGATTCGTTGAATGCGGCGGGTG
>Unigene2566
TCCGGGAATAACAAAAGTAGAGCAGCTAAACCGCAATGAAAATGTAAACAAAAATGAAAAATAGTACATTAAAAGTTTTCAACTTCGGCAACTCGAAGAAGGTAAAGAAAATAATATTTTAGCTAGAAAGCACTCCCAATGCTTAGAGCCTGCATAACTCTCAAGGGTCTGGCTATTCTCAAAACCAAAAACCAAAACAACCCAAGAAAGATAATAGGATTAATTCATCCTCCTAATGAACTCATTTATGTAATCCTCACGATTTCCAGCATCACCACCCTCCACATAATGGTTTCTTTTCTTCTTCAAACCTCCAGATGGAGCACTCAGTTTAAATGGCCACAGAAAGTTATTAGCCTCCTTGAAATGAGGCCCCACAGTCATGATCTCGTGAATCAAATCTTCCATGCAAATAATTCCAAAATTTCCCAAGGCCTGTTCAACGATGGAATTATCAGTAAGAGCAATCCTCTGCTTGTTCAGCTTTCCATAACCCCTCTTATAGATCAACTCCCGCACGCTTTTAAGATTGGGATATCCATAAGTCACATATGGCTCAACCTTATGCAGCATGTTCATTGTTGCTTTGTTCACTTTGAGGAACACCCCATTAAATATCTGTCTCAGACGCAGAAGTTGCAAAATTTTTCTTGTCTTTGGATCCATTGCATTGATACCACNNNNNNNNNNNNNNNNNNNNAATAAATAGTAGTTTGGCCTCTGGTTCAACATAAAATCCTCCTTTCAGTTTGGCATCTCTTTTCAATCTTATCAACTCTCTTTCCTTTTCTGTGTATTCTTTGCCATATTGCTCAGCCCTCTTGAAGATTATCTTTCTATTTTCAGCATTTTTTTCCTTCTTTACCTTCAGTTCTTGGTTCTTCAACAAGGACCATTCCTCACTTCTCTTCCTTTTCTTTAACACAGATTCAGGGATAATAGCCGCTGCCTTAGTTTCTTCAGCCATTTCTCCCTGAAGCAGAGAACTGATCAGCGGCCAAC
>Unigene2632
TTATTGATGGTAAGACTAAATATATGTTGAGACCAAACTATCATTAGCACAGTTTCCCCATTTGCTTCCAAAAGCAGATTAGACATTCCCCGGATCCCTTCCTGGTGTAGCTTTAAAAAAANNNNNNNNNNNNNNNNNNNNNAAAAAACTATCAAGAAGACCTGGTCTTTACCTCCAGGAATATTTGGAAGGACATTAGAAGGTGACTTCGGTGTAACGATAAAGTTACTCCATTTGTGACATGGTTATTACATATTCAAGTCACGGAAACAGCCTCTTTACAAAGCAGGGTAACACTGCATATATCAACCCTCCTCAGAGCCC
>Unigene2689
CTGCCTTTTATCCTTCCAAAGTAGTGTGTCAGCGACCCTTCCACCTCCAAGACATCTGTGAGCCTTAGATGGTCCTTCTCTTTTCGGTTGATTATCGGCCCTCAAGTGCGTAAATGACTCTAGAGTCCTTTTCAAACCTTCCTCAAGTGATATGATGGGCGCNNNNNNNNNNNNNNNNNNNNNNNNNNNNNNNNNNCAACTAAATGATCTGCTACAAGAGAGGAGTCTAATTCTTGAAGGTATCAACTGTGGAACCTTCATCCCATATGGGCCCAATAGCTTATATGTCCACTCCACTACATGTGCTAATGGCATCATAGCAAAAGCAGGGATCTTTATCCTTGGCCTCTCATAGCCAAGACCTCCCACCACAAGTGAG
>Unigene2727
CTTTCTCATTCTTATTTACTGCTCTTTCCCCGGCGCCCACCAAACTCAACCATCTCCATTATCAACCCTCCTCCTTTTACATGCAACTTGTTTTCGTCGGTGGTGGTGGTGCTGCTGCTGCGACGACTGCCTCCATGTCGACGCTGTCCAGGGAGGACAACGCTGCTATGTCATCTGAGGATTCTTCTAGCCCCGATGAGGCTGAACTNGAGCTCGGTCTTGGCTTGAGTCTTGGTGGTGGTTTTAAGAACCAGCAAGTAGCAGTCAAGAATCAATATGCTAGAATTCTAACTGCTAAGGATTTGCCTTCTGGTGTTTCTGCTTCTTCTTCTTTTTCTTCTACGTCGTCGTCTTCTTCCACGTTGAGCAGAGCCAACGCTATGGCTGGGACCAAGAGGAGTGCTNNNNNNNNNNNNNNNNNCCCCTAATGGTGCGTCCAGTCAAGTTGTTGGTTGGCCGCCAATAAGAGCCTATCGAATGAACAGTATGGTCAACCAGGCAAAGTCAGTGGCCACTGAAGAATATAGTTCAATAATTGGGAAAAATGAAAGCAAGACTGCTGTGCTGGAGAAGACTAACAATGGAAGTAACATCAATAATTCCAAGGTCAGGACTTCGCTCTTTGTCAAGGTGAATATGGATGGGATTGCTATAGGGAGAAAGGTTGATCTGAATGCTCATGGTTGCTATGAGACCTTAGCCCAAACCTTGGAAGATATGTTCCTTCGACCCACCCCAACAGTCAATTCAATACGATCAAGTGCACCACAGCATAATCTAATGGTAGAAGCAACGAGATGCCCACAATTGCTGGATGGTTCATCTGAGTTTGTGCTCACTTATGAGGACAAGGATGGCGATTGGATGCTTGTTGGAGATGTTCCTTGGGGGATGTTCCTTAGCTCTGTGAAGAGGCTAAGAATCATGAGGAGATCTGAAGCAAATGGACTTGCTCCAAGTTTGCAAGAAAGGAATGGAAGACAAAGAAACAAGCCTATCTAGGCTTTTCTCCTTAAACTTGAGTAAGATGAAGACGATCTATGGCTTGAAGACTGATAAACAAAGGAGAGAGAATAATGAAAGCATTTTGAAATGGCAGTGACTGATTTTCTGCGGCCTTGTGTTGTTTTTTGGGTTGCTGTATACTCCTATCATGATATTTGTTCATTCTTGTTTTAAGTTTGAAAATGCTCACCACACTTTTTTGAACGATACGACCACTTCACTTTTTGGTGTAGCATACACATGCATACATGCACTGTTCAGTGAATGGTGTTTACAAATCCTGTAAATTCCAGAGTGCTCAATTGCTTTCTACCCTTGTGAATGCAAAGGAAATTATTGTTCTTGAAAAAAAAAA
>Unigene2744
ATTTCATAGATTGTGGGCATGGGAACGAGTTAGTGAAATTTGGTTCCTACAAAAATTGGTCATCCTGGGAAGAAAATGAAAATGCTACTGCTTGTTTCACAGAAGACGGTTTTTCATATGGAATCTATCTTCAAGCTGTCAACCTCACAACAAAGCATAGTATNNNNNNNNNNNNNNNNNNNNNNNNNTGGGGATTCCAGCAAATCAGTACTCTTGCTGGAAACCTGACACCCAGTTATTTTGTTTGGGAAGTTCTCTTCACAATGGCCATAGTTGGACTTGGCCTTTTGCTCTTTGCTTTTCTCATAGGAAATATACAGAACTTTCTCCAGGCTCTTGTTCGGAGGAGGCTAGAAATGTCACTAAGACGACGTGATGTTGAGCAATGGATGAGCCATCGACGCTTGCCACAAGAA
>Unigene2754
TTTACCTCTCCCAATTTGAATCTCGCATTTCTGTTAGCCTTCATTTGGGTTAGGGTTTTTCATCTTCCACTTCTGCAGTATCGATGGCAGCACCGGCTATCGGGGAGCCCAGATCCTCCAAGACCGAGTCCTACGTCGATAATAAACGCAAGGAGGATATCCGCNNNNNNNNNNNNNNNNNNNNNNNATGCCGTTAGGACCAGCCTTGGCCCCAAAGGAATGGACAAGATGATTTCGACGGCGAGTGGCGAGGTTATTATAACCAATGATGGCGCTACTATTCTCAACAAAATGGAGGTTCTTCAGCCTGCTGCGAAAATGCTTGTCGAGCTCTCCAAGTC
>Unigene2755
CTTCTTCAGCTGCTCTGAAGTCTTTAATTCAACCCCAGTGCCAAACCTTTCAGCTCGAGAATTGCGTTTCTCTTCCTCAGACAACTGAACAGTGATCCCAAAACGCTCAGCGCGGCGGATCTTCTTCTCTGTGTCAGTGACTGGGGCTGTATCTCCTGAACGCGNNNNNNNNNNNNNNNNNNNNNNNNNNNNNNNNNNNNNNNNNNNNNNNNNTCTTAAGAGCGTCCGCATCTGAATTAACGATGGATGGGGAGATGATGGTGGAATCCTCGAGACGATCTGGCTTGGCGAGCGCAGGAGCTGTCGCGTCTAGGGTTTTGCTAGGATTGTCTTGGAGAAGAGTGGTGGCAGTGGCGAGATTCTCCGTGCCGG
>Unigene2791
CAATTTTCTGTGTGTTTACTATAGTTTGTTCAATTCTTCGTCTTCTGAAGATGTGGTTTTAAAGCCTGCTATATCTGTAGATGAGTATCGTGGGGATAAGTCCATCGTTAGGTGCCAGCTTCCGCCGATGAATTTTTCCACCGCCGTTAACTTGCGGCGGACTTNNNNNNNNNNNNNNNNNNNNNNNNCGGAAGGTGATGGGTTGTTGCGGGGTAATGCGGCGGTGGCGGTTCCTTCATGGAATAGAGTGGTCTATGAGGCTATATTGGATTTGAACACAGCGGTTGTGTTCGTTAAAGGATTGAATCTTCGTCCACACGAGGACTCAGATCCAACCCAATTTAGGTGCCACTTTAGTTTAACCAACTTTGATAAGGGTGA
>Unigene2809
CTGCAATGCTTCAGGTTCTGATGCGGGTAGAGCAAGAACAGAGGATAACTGAAGAAGCTCGTGTAAGTGCTGAGCAAGATGCAACTGCTCAAAGATATGCAGCAACTATACTTCAGGAAAAATATGAGAAGGCTATGGCTTCACTTTCTCAGATGGAACAAAGGGNNNNNNNNNNNNNNNNNNNNNNNNNNNNNNNNNNNNNNNNNNNNNNNNNNNNNNNGTCTTCTCCACGATTAGGGCACAGTCAAAGCTCCACAGCAGAAAGCCCCGGAAGAAGGATGGGTCTATTAAAATTTGGCCTTGGATGGCGTGACAAAATTAAGGGGAAACCAAATGACGAGTCCGCCGACATTATGTCCAGTAATGGGGGAAAAGATCCAAGTCCTTTGCTGAAAG
>Unigene2859
ATATTGGGTGTGGTTGATTGGTCTGATAATACATCTGCTGCTGAGGGACTGGAGAACTCATCAAATAGTAAGAAGATATTGGCATCATTCCAGGTGGGTTCTGCGGTAAGTAATGTGGAGCAGGTGTATGGACAAATTGTACTTGTGGCTTTTTAAATTGGAGAGANNNNNNNNNNNNNNNNNNNNNNNNNNNNNNNNNNNNNNATGAACCACTTTTTGCGTCTCAACCCCAATGGAAGGATCAAGGATTTTACTCACAGATTCTAATGGGGTGAAAGAATTTGTATTCTCCGTTGCAGGAACTGAAGCAACTGGGTCTTGATAAGTCAAAGTCTGTGGATGAGAAACAGCAGTAGCTACACTATTGCCACTTGCAAATGATTCTGAAGTGGACAACTTGA
>Unigene2911
AGCCATCTCCAGGACTTTTGTGTTGCAATATCTGATCCCAGGAATGCTGCGTTTGTTAATGGGAAGTTCTGCAAGAACCCAAACCTTGCCGTAGCTGGAGATTTCTCCTTTTCTGGACTCAATGTTCCTGGAAATACAGAAAATCGAGTTGGATCGAATGTCACCCTCNNNNNNNNNNNNNNNNNNNNNNNNNNNNNNNNNNNNNNNNNNNNNNNNACTCTTGGTATTTCTCTCGCTCGGTTAGACTATGCACCCAATGGTGGCTTAAACCCTCCCCACATTCACCCTCGTGGCACAGAGATCCTTGTGGTTGTGGAAGGCACCCTTCATGTTGGCTTTGTGACATCCAACCCTAATCGGTTTATCTCCAAAGTCTTATACCCAG
>Unigene2912
CCGCGAGCATCTCACCGCAGGCGCCAATTGCCGCGAGCATCACTACAACATCACCGTCTATGCAGACCGCGACGGCAAGCTGCGCGGTGTTGAGTGTGAGGCGACGGTCGATTCAGGGGCCTATTCGTCCTATCCGTTCTCCGCCTGTCTTGAGGCCGCGCAGGTCGCNNNNNNNNNNNNNNNNNNNNNNNNNNNNNNTGCCGGGACCTTACGATTTTCCGTCCTATCGCTGCCGGACTTGGTCTGTCGCGACCAACAAGTGTCCGATTCTGCCGTATCGCGGCGTTGCCCGCACGGGCGTCTGCTTCGCCATTGAACTGATGATGGATGCCATCG
>Unigene2953
GATATGCTTATTATCAAATCTAGATTCTGATTACACGGAGAGAGAAACCCCTTAAAATCCTACGATTTTCGATTACATTGCCATCTAATTAATTGCTAAAACCCCATTTTGTGGCTCTGCCTGCAAGTGCATGGCTTTGGCAGTGGTGCTCCAAAAAATTTTGGATTGCNNNNNNNNNNNNNNNNNNNNNNNNNNNNNNNNNNNNNNNNNNNNNNNNNNNNNNNNNNNNNAGCCACGACGTAAGTCCACAACATGATCACAGAACACTCACTCTCTCCAGCTTCAAACAGCTGCGCGATTATGCCTACGGTCATTGCAGGCGGAAGTGCATACTGAAGCATAAGAACAAACTGATATAATGAATCTGATCCAACCATACCAAAATGGTATGCTGCTTTAACTACACCAAGGCCCAACAGAGGCATCAAAATATATCGCACTACTATAATTCCAGCAATCACCCATGTGTTTACTCCTGATGTTGTTAAACCTTTATAAAGGTTTGCTCCCACTATCAGGGTCATAGATGGAACTGTTGCCTCCCCCAGCAAAGATGCAGAATTCTCAAGCACACGAAGAGGAGCACTGTCGCCAATTATCAACTTCCTGATTGGAGAGACTGTCCCAATAATAAACCCAATAATAGCTGCTATTGTGGAAGGAGCAAAAACCATCTTCAGGT
>Unigene2983
TCGATTCCTAGGGTTCTCTTTGTTAGGTATTTTCTTGAATTATTAAAAGCAACCAGTAGGGGGAATCGTCGCGTGGCAAAATGTTGGGTGGTTTGTACGGAGACCTCCCTCCCCCCTCGTCGGCGGAGGAGGATAAATCCGCTACCAACTCGTCCACGGTCTGGTCGAGCNNNNNNNNNNNNNNNNNNNNNNNNNNNNNNNNNNNNNNNNNNNNNNNNNNNNNNNNNNNNGCCGCAAACCATCCTAAAGTCCCAAAACAAGACGAAAGGCCAAAACTCTGCATCCAAAAACATAACGTCCCCAGCAGTGGCGCCGGTTCCCACTGTGCTGCCGGAAGAGCCTGCACAACCGGCGCTCGTGGGGGTTACTTCTGTGGTAATTGAGGAGTATGATCCAGCGAGGCCGAATGATTATGAAGAGTATAGGAGAGAGAAGAAGAGGAAAGCATTGGAGGCCGAGAGAATGAGGGAACTTGAGAGGAGGAGGCAAGAGGAGGAGGAGAGAGAAAGGAGGGAGAGGGAAGAGAGGGACAGGGAAAGAGAGAGGGACAGAAATATTTCAGGGGAAGAAGCTTGGAGGAGGCGCGCAGCGATGAGTGGTGCTGTCCCAAGGTCGCCATCACCCCCAAGTAACGGTGAGAGATTTACTATTGGGAAGTCGGAAACTGGTGGATTGGGGGTTGGTGCAGGTGGACAAATGACTGCTGCGCAAAGGATGATGGCAAAGATGGGTTGGAAGGAGGGACAAGGTCTTGGGAAACAGGAGCAGGGGATCACAACACCATTGATGGCAAAGAAGACTGATCGTAGAGCTGGAGTGATTGTGAATGCTAGTGAGACAAAACCAGAGAAGAAGGTGAAGAGTGTGAATTTCAATGGACCACCTACTCGGGTTTTGATGCTCAGGAACATGGTGGGTCCTGGTGAGGTAGATGATGAGCTAGAAGAGGAGGTTGGATCCGAGTGCTCGAAGTATGGGACGGTTACTCGGGTTCTCATATTTGAGATAACAGAGCCAAACTTCCCCCGTGATGAGGCAGTCAGAATATTTGTACAGTTTGAGAGATCAGAAGAAACAACAAAAGCATTGATCGATCTCGATGGTCGGTACTTTGGAGGTAATGTGGTTCGTGCAACCTTCTATGATGAGGAAAGGTTCAGTAAGAACGAATTGGCTCCCATGCCTGGTGAAATCCCAGGTTTTTGACAGATGCTTCAATTCAATAGCTTGCCAAATTTTCTTTACTTGGGATGAACTGAAACTTGGAATGGACTCTTGTTTGGGTTCCCAGTTTATCAATGGGGAGAAGTCAACTGTGTTGTAAGTAATTTAGGTTGG
>Unigene3175
CTATTCTTGAAAATACACCTCAAGCCATTCGTTTAGCTAAAACCCATAATAAGAAGGTGTCCAGAGGAAAGCATTACAGGGGAGTCAGGCAGCGACCTTGGGGAAAGTTCGCCGCCGAGATACGAGATCCGGCTAAAAATGGCGCCAGAGTATGGCTCCGCACCCACGAGACGGGNNNNNNNNNNNNNNNNNNNNNNNNNNNNNNNNNNNNNNNNNNNNNNNNNNNNNNNNNNNNNNNNNNNCTCAATTTTCCACATAGGATTGGCTCCAATGAACCAGAGCCGGTCAGAATCACTGCGAAGCGTCGTGAACCGGAGTTGGAGATGGCTGTGTCTTCTAAGAGGAGAAAAAGCTCGGTGGCTAATCAAGCTGAGATGGGAAGGGAGAGAGGATACGGCGTAGTGCACCAAATTGGGCTGATGCCAGTTGGCGAGCAATTATTGGTTAGTTAATATTGAGTTGGAGACATTGACCTACACGTCGTCGTCGCGTGGTGGGAAAGGCCCGAACGAGCCTATGAGTGTTTGATTGTGTCGTTGTGTGACTTTTGTACAGAATGAGTTTTTTGAGTAATAAACTTGACCACCAATTTTAC
>Unigene3225
CACCCTCTATATTTCTTCTGAATAGACAAAGCAGCTAAATTGTAATCACGTGCATTGCGAAAGGCCAGTTTTGACATAGCTGAAAGCCCTTGAATATCACCAGAAATGACACCATACTCATCTATACTATTAGTAGAGGTAAGAGCTTCTCTCTCTTGTCGCTTTCTGAAAGAATGTGCTCTGAAAGCAGATTGTATTCGTGCAGCAGCTTGAGCTGCATTTCGAACTGCAGCCAAGGTATCTTTAAGTGAAGCCTGGTCTTCATTGGCAGCAAAATTCCCCTTTGAGATGGCATCTACAGTTCTCTCGGCTTCAGCCTCAGCAGATCCTTTAGAAAGCTCACTCTCTTCTAGTGTAAGGGATGAAAGATGGCTTGTTAGTGCCACCTCCGAAAGATAACCTGCAAGCCCCTTATGACCACTGCTGGCAGCAATTGATGCTGGAGTTTTGCCAATTGGATCCCGTGAAGTGGGATCNNNNNNNNNNNNNNNNNNNNNNNNNNNNNNNNNNNNNNNNNNNNNNNNNNNNNNNCATTTTTTCCCTTCCAAAACGAGCAGCCCAATGAAGAGCAGTCCATCCATTAATGTCTCGGAAATTTACATTGACTCCCTGACTGAGAATTGGGCTCAAGGCCCACTCATAGCCCAACCCAGCAACCATGTGTATGATCCCCTGCTCTTTCTTGGACAAGTTGCAGTTAGGTTGATCTTGTCTTTCC
>Unigene3243
TCACATCGATCGGAGCCGACATCTATCATCAACTGAGCCAAAACTTGTTTTACTGATAATTCTTTCATGTCAACCCTACCCAGTAACTCCTCAAGCTGTTTCTTTGTAATCTTGATCTTTACTTCTGTACTCGACGAGGTTGAAGACGTTAATAAGCGTTTGTCGTCTCCATGAAGCNNNNNNNNNNNNNNNNNNNNNNNNNNNNNNNNNNNNNNCCTGCTGCTTCCATGTCTTGTATTAGTAGAGTAAAAACGGTCCGGCACCGGTGAGCCCCAGTCTTCGCCGCCCCATTGCATAGACGATTCACGGCGTAAACAATTTCCCATTCTCCTTTTTGATGGGAT
>Unigene3279
CTCCCATGAGAGCTGCCGGTAAGATGGCCGGCATCGGCGTCGTCAATAGCGGCTTACGGGGAGGGTTTTCTGCTGTCTCGTCTCCGGCTGAACAGTCGGTGCGCAACGCCTCACGTCCCGTGTCGGCGATCCTCTCGTCCTGTCAGACTGGGGCTACCGGTGGCGTGGAAGGCGCCGGNNNNNNNNNNNNNNNNCGTTGCAGATTGACGATTGGGAGTTTGCTGGTGGAGAGGAGGAGCTGTTGCTCGAATCTAACGACCCCATTCCAAGAGTTGTGTTCGGGCCTGCTCCGAGCCTGCAGGAGGCGAAATCGGCCACTAATGAGTTGAAGGATGCTCTAGAGAAAGTGTATACATCATCTTCTCCTCGCCCGGGATCTGGAGGTTCATTGGGAGGTGGTCAGCTGTCTGGCCTAACTTTGCTTACAAACTCAGACTATTTGGAGAACAAAAGCTGCATCACTTGTGAGCCTAGATCAAATTCTGCATCAAGCTATGCAATAAAGGCATTCGCATTGCTCAATGAAAGTCCTGCAGCACAGTCTGGTCCTGAAGCACAGTCTGTTGTTGCTTCCATTGCTGCGGATCCAAATGTCTGGGATGCTGTGATGAAGAATGAGGCTCTTCTGGAATTCCTCCAGTCACAGAAGACCAAATCTGATGCAGATGATGAGTCACAGGATTTGGGCTCTCCAAGGGAGTTTACTAAATTATCTGATGATGCAAGAGAAGCCGGAAAGTTTGAGAACGGATATAAGTATAGATTTGAGAACATCAAGCACACTGTGGTTGAGATGATGAATAACGTCTCTTCTTTTGTTCATCACATTTTTGGGTTTTCTGCTGCTGAGAACATTTCTGGAGCTGCAGATGGAAATTCTCGATCATCTTTTTCTGATAACACCTTGAGAGCTTCTTTCATGGCATTGGCATTGATGGTTATCGTCATGGTGGTGCTGAGGAGAGGTTAGCTTCCATTTAGGAAACCAAACTGTAAATTTGTCGAGTATACAGACCATACTTAATTTCCTGTTTGGATGCCTTGAATCGATATATTGCTAGTAATCCTAATAGCTTATCTTATTAAGCAAAGCAGTGGACAGACATTCCTACAGTCAAATTAGTTATTTTGATTAGTTTTGGTATTTGTCTTTGAATGATCCAGTGG
>Unigene3282
TCCTTGCCACAAACAGACCAGGTGACCTGGACAGTGCCATCACCGACCGTATTGATGAAGTGATTGAATTCCCGCTTCCTGGGGAGGAGGAACGCTTCAAATTGTTAAATCTTTACTTGAGAAAGTACCTCTCTGATGAAGCTGAAAATGAGTCGAGTTGGGGCTCTTTATTCAAGAANNNNNNNNNNNNNNNNNNNNNNNNNNAAGATGTGATTCGAGAGGCTGCTAGGAAGATAGAAGGGTTCTCTGGTCGTGAGATAGCTAAACTCATGGCAAGTGTCCAAGCAGCTGTCTATGGGCGGCCTGACTGTGTATTGGATTCCCAGCTGTTCAGGGAGGTTGTAGATTTCAAGGTTGCGGAGC
>Unigene3296
TGTGGTAAAGAATTACTGATCCTAGGAGCAACACCACTTGCCATCTCATAGTTCCTTGGCAACATGAACGGCTCAGTAGGCCCCATTGAATCAAAATGGTTACTTGAACGCAATTGATTACACTGAGATAGAACACTAAATAAGCTCTGATCTGCATGATTTCCAATGCTCTGGCCAGNNNNNNNNNNNNNNNNNNNNNNNNNCCAGCCGCCACGAACTTGTTGCTCCCCAGAATACCAGTTCGGAGTTAACAATACATCATTATTATTCAAGTGAGATTGAAGCCGTGCTGCCATGCGAACAGGATTAACATGCCAGTCCTGTAGATTGACTGGCAGTACATGTCCTTGTCTTGGAATTAAGTACGTACTGCCTTCAGAGTAAATGTCCTCTGACATAGACTGTTGCATGTAACTCTCACCCCGTCTCTTTAGCCCCTGGTCCAACGG
>Unigene3312
AGCCTTTAACTTCCCACTTAAAGTTTCCCCAACTCGCCTAGACCTAAATATATAACACATCAACTTCAATCCATCAAATAACGATTCATGCAATATTTATTACTAAAAAAAACATCCTGGCATCAAACCAAAGATTACCCTAAAAATGTTATGAGAATCATAAACTACATACCATAGCCNNNNNNNNNNNNNNNNNNNNNNNNNNNNNNNNNNNNNNNNNNNNNCCAAAACACCAATGTATGTCCGGTAGACAATATACCCAGACCTCTTTTTCATCAGAGAAGTTGAGCTTGTGAATATCTATCAAAAGTCGATGTTTGTCCTGACATTATCTTCATTACACCCTTGTTCACCTTTGGCCAGAATCAGGAGAACCATCTTCATAAGACACCAGGCCCCTCTTTCCATTAGGACTTCCTGATGATGACCTAGACCTGTCTCTGCTCACTCGTTTGGGAGACTGGGAGTCCAATGACGACTGCGATACTGATGGGCTCCGGCTACAAGGAGACCTCTCAGCCTGTGGGGAGCCACGAAATCTAGGTGCATTAACTGGGGAAAGACTCTTAACTGGGCTACGACTAGGACTGTAGCGACGATTACGGTAGCGAGGGCTTCGTGATAACGACGGGCTCCTTGTTCTGCTTCTCCTGCCTCTGTATCTGGGAGGAGTTCTTCCTCTTGGTGGGCTTCTATACCGCCTAGGTGAATACCTCCTGTAATTTGAATATCTGTCACGGTCGCTTCTGCCGCTATATCGATATGATCTAACAGGAGAGCGATCTGGAGAAGGCGTTCTGTATCGCCGAGCATAAGAGTAACGTTGACTAAAACCACGCCCTCTTCTGATGCGTTTGGGAGACCCATCAGGGGAGACACTTCTTGACAAACTTCTTCGATCAGGAGGAGATCTTACCCTATGTATGGGGCTAGGGCTCCTTGAATAGCTCCGTCGATTGTTCCTGGTTGGAGCCCTAATTGGACTTCTACTAGCACTTCTCCTCGAAGGAATCCTACCCGAGCTTCTACTAATGCTTCTGCGAGATGATCTAACTGGGCTTCTGCTTGCACCTCTCCGATAAGACCTAACAGGGCTTCTGCTAAATCCTCTTCGAGAGGATCTAACAGGGCTTCTGCTAATAGGTTTTCGTGATGATGCTCTAGGTGGGCTTCTGCTAATAGATTTTTGTGATGATGCTCTAGGTGGGCTCCTGCTCCTGCTCCTGCTTCTTGGAGGAGGGGATCTCAAAGGGCCCCTGCTTGTGCTTCTTGGAGAACGGGATCTCACAGGACTCTTGCTAATGCTTCTAGCCCTTCTTCCCCTCACTGGACTTCTGCTGACACTTCTAGCTGGACTCCTGCTGCTACCACTTCTAGCAGGACTTCTGCTGAAACTCCTCTGCGAGATACGTGGAGGACTCCTCCTCATAGTTCTCCTCGGACTAACACTAGGGCTCTTGCTCAGACTCTTTCTGGGACTAATACTCATACTCTTACTCATGGTCCTCTTGGGACTTAAGCTTCGGCTCCTAGATTTGCCTGGATGATCATCTACCACATCAGGTAGTCTATCTTCACTTCTGTCAGATGTAGCATCTGCCTCAATGCCATTGCTTCGCCGCCCTCCATTTTCTTTGGGGGATTCACCTTCTTCCTTTTCAAGCATAACATGTTCTTCCCTTATTTTATGGGAAAGGGAAGCATCTTCTTCCTCCAAAACCATAGGAGACTGATCCCCAACAGTTTTCAAAGAAGGGTCTCTACGCCTTCGAGCTTTTGCCTGGACTTCAAGAGCATCATCATCAGAGCTGCTTCCACTTTCACTCTCACTATCACCATCAGTAAGGCTATCTGACACCCTTCTTGATCGACGTTTGGATCTCTTATCACGTCTCTTTCGCCTTTTTTCACGCCGTTTATCTCTTCTTTTTCCACGTCTATACTTGTCTCTTTTAGAAGATCTTTTTCTTTTCTTGCGCCTGTCATCACTTGAGGAACTAATCTCAGAAGAGGAGGATATATACGAGTCAGAATCACTATCAGACTCAGATGATCCCATATCTGGATCAGATGAACTCTCTGACTCAGACGAATCATATCTTTTTCTCCTCTTCTTTCTATCTCTTGAAAATTTC
>Unigene3364
CTATGCCGCGGTCGGTGCCGGCAATCGTGAAGCGCCCGTTGGCGAATTCCATGTCCCCTTCGGAAGCCTCCAGCACATAGGCCGCCGCCTGCTTGCCTTTCTCGATGACCAGCCTCGAAGAGGCGACGATCGCGGCGCCGCTGGCGGTGATCGAGCGCGAGCCGCCGGTGCCGTTGCCGGNNNNNNNNNNNNNNNNNNNNNNNNNNNNNNNNNNNNNNNNNNNNGCTTGATGGCGTCGAACGGCACGCCAAGCTGCGCCGCGAGCACCTGCGCGAACGGCGTGGCATGGCCCTGGCCGTAGTCGAGCGTGCCGGTGATGAGCCGCACCGTTCCATCGGCCTCGAAAACGATCTTGCCGAGTTCGGCGCTGGGAGGCGCTGTGATCTCGAGATAGGAGCCGACGGCGATG
>Unigene3375
ATCAAAGCTTGTTCTTCAATTCATGAATGACAAACAAAACAAACTTTCACATCCTATAAAGTTTGCAGTTGGTTATAACAGAAGAGGTATTGAAGAGATGCAAGTGAAGTTTATGAAGGATTCTAATAAGTGTTCTTTGTTGGACCGAAACAAATGCTTTGAAATTGTGGCTTTTTCGGTTNNNNNNNNNNNNNNNNNNNNNNNNNNNNAAGCTGTATCAGATTCATCTGTTGACCTTAAGTCTCCAGAGCTTTCCATTCTTGTTGAGTTGCTGCCTCTTTCGGGAGTGCCCAACGGATCATTAGTTGCTGCTGTCTCTGTTCTTCATCAAAACCTCGTCAGTGTAAAGCCACGACTGTGCATTAAGCCCCTTGTTTCTGATGGCCAAGTGAAGAACGGACAGAGTTAGAAGTTAGTTTTTTGTTGCAGAAGAATTGAAGGCAATCATGAATAGTGGTCTTCTCAATTTCATGTCATTCATGCCTCGAGAGTGGGTAGTGAAAAAATGCATCAATCAATCTAATTTACCCTCTCTTCCCCAGTCCCCACCTTAAACGCAAGCACACTTCATTCTTTGTGCCGG
>Unigene3380
CAATTCTATGTACCCACCCATCCATCAGTGTCATAATGGGCACACACTGTGTTCTACCTGTAAAACAAGGGTACACAATAGGTGCCCCACTTGTCGGCAGGAGCTCGGGGATATTAGGTGTTTAGCTCTAGAGAAGGTGGCTGAGTCACTTGAATTGCCATGCAAATATTGCAACTTGGGGTGTCCGGAGATATTCCCATATTACAGTAAACTCAAGCATGAGGTAGTTTGCAACTTCAGACCATATAATTGCCCATATGCTGGATCAGAATGCTCTATTGTTGGAGATATTCCTTTCCTTGTTTCTCATTTGAGGGACGATCACAAGGTGGACATGCACACAGGATGCTCTTTCAACCATCGTTATGTTAAGTCAAATCCCCACGAGGTGGAGAATGCAACNNNNNNNNNNNNNNNNNNNNNNNNNNNNNNNNNNNCTTCTGCCTTCACTTTGAAGCCTTTCAGCTTGGTATGGCCCCCGTTTACATGGCTTTCCTTCGTTTCATGGGTGATGAGACGGAGGCTCGTAGATACAGCTATAGCCTTGAGGTTGGGGCAAATGGCAGGAAACTCATCTGGGAGGGGTCCCCACGAAGCATCCGAGAAGCATCCGAGATAGCCATCGGAAGGTGAGGGATAGTCATGATGGTCTGATTATTCAACGAAACATGGCACTTTTCTTTTCTGGAGGTGATAGGAAAGAACTAAAGCTTAGAGTTACTGGAAGGATATGGAAGGAACAACAAAGTCCTGAAGCTT
>Unigene3425
CATGCAAGACCTTTCTTCAATTGGTCTCATGCCAGAAGACTGGGGTGGTGACATCCCAATGGTTCAGATCAGTGCTCTCAAGGGGGATAACATAGATGATTTGTTAGAAACTGTTATGCTTGTTGCTGAGTTACAAGAGTTGAAGGCTAATCCTCACAGAAATGCGAAGGGTACTGTTATTGAGGCAGGTCTTCATAAATCTAAAGGACCAGTAGCTACATTTATTGTACAGAATGGCACACTTAAAAGAGGGGATGTAGTGGTTTGTGGAGAAGCCTTTGGCAAGGTGCGAGCTTTATTTGATGATAGTGGAAACCGAGTTGATGAAGCTGGGCCATCTATTCCTATACAGGTTATTGGATTGAGTAACGTACCAATTGCTGGTGACGAATTCGAAGTTGTTGCCTCCCTTGATATTGCACGTGAAAAGGCTGAAGCACGTGCGGAATTATTGCGTAATGAGCGTATATCGGCCAAGGCTGGGGATGGAAAGGTCACACTTTCTTCTTTAGCATCTGCTGTTTCATCAGGAACGTTGTCTGGATTAGATTTGCACCAGCTAAATATTATAATGAAAGTTGATGTTCAGGGATCGATTGAAGCTGTCAGACAAGCCTTACAGGTGCTCCCCCAAGATAACGTCACCTTGAAGTTCCTCTTGCAAGCAACAGGAGATGTAAGCACTAGTGATGTTGATCTTGCCATTGCCAGAGGAACTTCAAGGTGACGTTATCTTGGGGGAGCACCTGTAAGGTTCTGTCAAGAGCTATGCAGAAAACAAAGGTGTTGAGATTCGGCTATATAGAGTGATCTATGATCTCATTGATGATGTACGAAATGCAATGGAAGGACTTCTGGAACCTGTTGAGGAACAAGAAACAATTGGNNNNNNNNNNNNNNNNNNNNNNGGGCTGTGTTTGGCAGTGGCAGTGGCCGTGTTGCTGGATGCATGGTAACAGATGGGAAAGTAATGAAAGGCTGTGGCATTAAAGTCATTCGAAATAAAAAGATAGTCCATGTTGGTGTTCTTGATTCTCTGAGACGAGTTAAGGAAATTGTGAAAGAGGTAAATGCTGGGCTAGAGTGCGGCATTGGAATGGAAAACTACGATGATTGGGAGGAAGGAGATATTATCGAGGCCTTCAACACGGTTGAGAAGAAGCGGACCCTTGAAGAGGCATCAGCTTCAATGGCAGCTGCACTGGAAGAAGCAGGAATTAACTTGTAGAAGAACATACATGTAGCTTTAAAATTGGCAAATTTGCTTTCCCTGATGGATTGAAAAAAAAAAAAAAAGAAGAAGAA
>Unigene3447
AACAGTTATCGTTCTCCTTAGGATGCGCGTTGCTCCCCTGTGCACACACTCTCTCTCTAGCATCCCCGCCAGTTTCATGTGTTCTTCGCCTTTCTTTAAATTGGGGGTTGGTTATTAACCGTTAAACCGGCTTTTCAGGTCTAATATCTGTATTTTAAAAAAAAAAAAAAAAAACACTGGGGANNNNNNNNNNNNNNNNNNNNNNAACAAGTATGGTGATGGAGTCTTCTGAAAATGGGACAGATATTTCCCAAGACGATACTGGCAACATGGAAGAAATACCTGAAGATACAATATTGTTGCGACAAACTTCTGTGAACCTTGTTCCATTTATTGGCCAAAGATTTGTATCTCAAGATGCTGCTTATGAATTTTATTGCAGTTTTGCGAAGCAATGTGGCTTTTCAAT
>Unigene3566
GTCGTAAATTGAAGTACTAGAATTACACACTTGATTGGTTTAATAACTTCTTAACTCTCCCGTGTCACTGTCAAGTCTCTCACACACACCCCGAGGTTTTGAGAGTCACTGACTCGCTAACATTAACTCACCACCTGAATTGAGTTAAATCACTATTCCGAACCACCGAGTTTCCAAGCTGAAGTGGCAATAAGTGGCCTAGTATGCCAACCGAGCATCAGACACCCATTATTTTCCTCCACTCGATACCCATCACCGCCTGCAAATAGTGCTAGTAACATACTCGCTTGTTTAAACGCGTTTGAACCCATGTGAACCGGGTCAAACCCTGCCGATTCCATCCGTGTCCGCCAATGACTCAATGTCTCATGCCGCTCAACTCGGTCGGCACCATCGCAGGCCACCACGTTGCATATCTGCCTCCCTAAGTATAACTCGGACATGATAATGTCCTGACTCGGCACAGCCAACCCAGATCCTTCCAACGAGTCAAACAAGCTGGAATAATAATGCAAAGCTTCAGTGAACCGGTCTACAAAAACAGGGCCATTGTGGTTAGCTTCTTGCTCAACAATGGTCACAATCTTGGGCTTCATGGCCTTGATGGAGGAAAGCACCCTATCGATCCCACCGGGTCGAGCCAGGAGGCGGTGAAGCTCAAAGACGGAATTGACGGCGACTGTCTCCACTTCCGGGGGGCGGAGGTCGAGCATTTCCGGCTGGAGATCCGCCAAACTGTTGGCTACAAAGCCGCGGAATTCGAATTCAACGCCAATAGTTTCAGCCAACTGCGCTAGCTTCCAACCCACTTGCTGCAAAGCATCGGTGTTGTTAGGCTGCGGTGGGCCAATTCCGGTTAAACGGAAAGCCGGCGGCCCACCTGGGCGTAAAGCAAGCGCTTGCATTAGTGCCGGCCACTGCATCCCCTGCTTCAGACCGAAATCGATCACATGAACTCTACTTGCAGTAGTAAAAGCTTCAAGAATTGCTTGATTAGCTGTGAAATGGGCGAATTTCAGGTAGGGACAGGTCTCGTAGAAATGCATCTCTAACGTATCAGAATACGAAGGATCGAGACATTTTTGTGGGTAGATTTTGTAAATTCGACNNNNNNNNNNNNNNNNNNNNNNNTAGCCACTTTTCTCATAGCACTGGCTTGAGAAGCAGCAAGTAAGCCTATATGCTTCACAAGTGCCTCTGCAAGCTTAAGATTCTCCTGTTGAACTGCTTCTGCACAAGCCAAGAGCGTGTGCACTAGACGAACTCCAGTCTCTTGCGAGTCAATTAGGACTACCGGCCGACTTGGCTCCGATAAATTACCCGAAACCGTAATTGTTGACGCAGGTGAGGAATATGAAAAGGAAGAAGAAGAAGAAGAGGCAGCTAATAGAGGTGGCGTAGAATTTGAATTGGAGGTGAGAGTGTTACCAGAATCAGGCCCAGGTGAGGTTTTAATTCTCTTCCTGTTATTTTCCCTCTCTGATACTGAATCCGGTCGTGGGTAAGCAGCCACACCAGGAATTGCTCTAAGATCG
>Unigene3620
CTTGGATGGAAAGCTGAGCTAAACTGCATTTTAACAATAAATAAAAGTTCATTCGCTCCTTGCACCTAGCACTAACACACTCTTTATCTTCTTGAAAAAAAAAATCTCTTAATTACTCTCTCCTTGTCGTCTCCTTCCCCTTCCCCCTGTCTCTCTACTAAAATCAAGAACAATATCACAATCCCTTTAGGCCAAAATCAACAATAAAATCCACTAGATTCAAATAATCCCCAACCCTTTAAACTTGTTCTGGAAATTTCGAACAGAAAAAAAAAAACACAAATAAAAAAAANNNNNNNNNNNNNNNNNNNNNNNNGAGATCAAGCTCAAGAATTTGCCTACCAACATGTCATAATCCCTCTATTGCATTAACAATAGCAAGAGATGCAACAATAGCAGCAGACCCATCACTTAAATCCGACGCCCACAATATCCCTCCTATAAAATTCATCCCCAAACCCACTAACCCTGTTGCCAGTTGCCCCGGCTACTTCAGTCTTCTTCCTCCTCAGTTGGCAAAATCTCAAATCTTCTCCCGGATTTCTTCTGCAAAAACTCAACCAACGCCTTACCATCCATGGTCCCTTTGACGGTCAACGTATCCTTCTGCATGTCCACTCTCACCTCCTGCACACCTTCGTTCTTCAAAATGGTCCTTTTAAGTTTCTTGGCACATTGCCAACAGTGTAACGGCCCCTTGATTACCGCCCGCGTCACCGGAGCCTTTGTATTCCAGGGAAATCTAGACCATAATACACCAGAGGCAAAGATTAAAGGCCAAACAGAGATTTTGATAGGACCTTCAGCTTTATGAGACAGAAAGGCATAAGCAATTGCTGCAAAAACACATTGGAAAATGCCACAAACTAATCCAACAATATCAGCAAATGTACCCAGAGGCTTGTAACTTGGAAATGGGGAGTAAAACCAAGTTATATGGCCTCTCATCATGAATTTAACTCTTTCACTTCGACCTGTTCGAGCAAGATCAATAATGGAGATGAGCATCACTGTGAAAGACAAGATCATACTGATTAATGCATATTGGGGTTTGCGCACTGAGGACAGTTGATCAAAAACTGCTGATGGAAGCTCCACGACAAAATTCGTGATAAGGAAAATCCGTTTCAGGGTCATATCCCTTTGATTCGAGCTATTCTTTCT
>Unigene3663
ACCGCATAACGCGCATCACCACTGCGCGGCGGCTTAATCAGCCCGTAGTCGATGGCCTGATCGGGCCGATAGCCGAGACTCAACCCGGTGAGCGTCCGGTTGCGCATCACCGCATGCTGATCGCGCGCGACCGCATGCTTGACGTCATAGAACCACGATGCCACCGGCTCCTTGATGCTCGACGCGTCGTANNNNNNNNNNNNNNNNNNNNNNNNTCAGCCCCTGCGTATCGATCACCTTCTCGGCCTTGACCGATTTCAATCTCGCCTTGAACGCGGAGACCTCGCTCCAGGTCTTTGAGCGCATCAATTGTGATCGCCACCGCCGCGTCGAAACCGGAATCACTTCGCTGACAGCGGGATGAAGCCGCGCCAGCGGCGCGAAAGCTTCCTCGACCACCCACGTCAGCCGCGCATCGGGCGCGTGACGGTGCGCATCGGTGACGGCCGGCATGTGATGCACCACGTCGCCGAGCGATGAGGTCTTGATGAAAATGATACCGGGCATCGGAGCGAGGGGCTGGAACTCTTGTTA
>Unigene3688
TTCTTCTTTCGCCGGTGTTCAGTTCTCTGCTTGGAGAAATGGCTGAAGAAACAAAGGCAGAGGCTATTATCCCTGAATCTGTGTTGAAGAAAAGGAAGAGAAGTGAGGAGTGGGCTTTGTTAAAGAACCAAGAACTGAAGGCAAAGAAGGAAAAAAATGCTGAAAATAGAAAGATAATCTTCAAGAGGGCTGAGNNNNNNNNNNNNNNNNNNNNNTAGCAAAGAATATAGAGAACAGGAAAGAGAGTTGATAAGATTGAAAAGAGAGGCCAAATTGAAAGGAGGATTTTATGTTGAACCAGAAGCCAAACTACTATTCATCATTCGCATCCGTGGTATCAATGCAATGGATCCAAAGACAAGAAAAATTTTGCAACTTCTGAAGACAGATATTTAACGGTGTGTTCCTCAAAGTGAACAAAGCAACCATGAACATGCTGCACAAGGTTGAACCATATGTGACTTATGGATATCCAAATCTTAAAAGTGTGCGTGAGCTGATTTATAAGAGGGGTTATGGAAAGCTGAACAAGCAGAGGATTGGTCTCACTGATAATTCCATCATTGAACAGGCTTTGGGAAATTTTGGAATT
>Unigene3701
AGCGAGCTTCGCTGCCTTGGCTTCCGCTGCCTTCGCTTCGTCGGCACGGATTTCCGACAAGCGCTTTTGCACTTCCGACGAGAACACGTACTGTGCCGGACGCTGCTTCGACAGGTCGATCTCAGGCGCCATAGGCCCGCTGGTTTTGATGCCGAACAGCGAGACCTTCAATGCCTTGAACGGGTTGCTGACNNNNNNNNNNNNNNNNNNNNNNNNNNNNNNNNNNNNNNNNNNNNTAGCCGCAATGGGCCATGCAGTCGGCGCACTTCTCGTACTTGCCGGTGCCGTAGGTGTCCCAATCGGTGGTTTCCATCAGCTCCTTGAAGGTCTTGGTATAGCCTTCACCGAGCAGGTAGCAGGGCTTCTGCCAGCCGAAGATGTTGCGGGCAGGCATGCCCCACGGCTCGCACTCGAAGTTCTGGTTGCCGGCGAGGAAG
>Unigene3714
GGCCTCGTGTAGCTCGAATTTGATATGTGGGACTTCATCAGATTCATCATCAGAAAATTTGTGGGAGGAGATTTTACAGCTAATGGGTGGTCATTACTCGGAATTGAGCCGAAAGCCTAAGCAAGACATGTAGGTGATAGTGAACCACAGAATTAAGGAATGAAGTTGGGAATTAAAGAGAAACATATGCAGNNNNNNNNNNNNNNNNNTACAGAAACTCTCTTATTAGTCAGAACATCCCTCTTTCTTTTTGCTCCTTAATCTTTTCATTTTCCCCTAATAACCTTGGTAGTTTATGGTTCTTGTATGTAATAGTACGCCTCTTATTAAAGTAAAGCAAGTCTCCTCTTTCCAGTTATACATAGCTTGTCAAATTCTCTATTGAAATGAGCAATAGTCCCTCAGGAGCAGGCCTTTGTTTTCTTTTCTTTTCTTTTTTATTTTCCCCCAA
>Unigene3718
ACCGAGTTCTATTCTTGAAAAACCCCAAACTTGACAATGGTTCAGCTAATGAGTACCAAGAAATCTTCAGTGAAGGTTGAAGTTGAGGAGTCTTTGGAGGATCAACTCGGTCCTATTCACAAACGCTCCAAACTCGATTCGTCTTTGCAGATGATTCCTGTTGCTTCTCTTTGCAATCCACTTGACGAGCCTNNNNNNNNNNNNNNNNNNNNNNNNNNNNNNNNNNNNNNNNNNNNNNNNNNNNNNNNNNAAATGAAGCTTTCTCAACAAAATAATATGAAGAAAGATCACAAGGCTACTGGTAGTACTGCTACTGATAAGCTGAAAGCCTCTAATTTTCCTGCTTCGCTTCTGAAAGTTGGGAGCTGGGAGTATAAGTCGAGATATGAAGGGGACTTGGTGGCAAAATGTTATTTTGCGAAGCACAAGCTAGTGTGGGAAGTGCTTGATGGTGGTCTTAAGAATAAGATCGAAATTCAGTGGTCGGATATTGTGGCTATCAAGGCGAATTTCCCTGATGATGGACCTGAAACCTTGGACGTTGTGTTGGCTAGACAGCCCCTTTTCTTTAGGGAGACCAATCCACAACCTAGGAAGCATACTTTGTGGCAAGCAACGTCAGATTTTACTGGTGGACAAGCCAGCATGCACAGGCGTCATTTTCTGCAGTGCCAACAAGGGTTCTTAAGCAAGCATTTCGAAAAACTTATTCAGTGTGATCCTCGTCTCAACTTTCTAAGTCAACAACCTGAAATTTTGTTGGAAACTCCATATTTCGAACAAAGGCATTGTACATTTGGTGACTTGAATGAAACGACTGAGGTGCTTGATTCAAAGGCTGAGGAGACACGTGCTGTGTTTGCTTTAGGGGATGCAGCATCACCTTCTGGAGTCCTTTCTTCTTCCTTGAATGATGAGCAGCAAGTTTTCATTGGCAGGACTCCCGAAAGTTCTTCTCAGGAAACTTCTTCGCCTAGCACAGTGATGGATAACGATGCAGCTGAAAAAATAAGGAGTTTGAAAAGAGGAAGGCAAATACCAAGCCATTGGGATCAAATTAAGGTGCCTGGACTTCAGCCATCCATGTCAATGAGCGACCTAGTTAACCACCTTGGACAATGCATCTCAGAACAGATGACATCTGGAAATCCTACTATTTCAAATGGCGACCTGAAGAACAGTGACATTCTGGAGGAGATTACTCAATATTTGCTTAGCGACTCTCAACTTACATCAGCATCAGACGAGCAGCGCCTCATGTCAAGGGTCAATTCTCTTTGCTGTCTGCTGCAGAGAGATCCTGGATCAGCACGGAATTTGCAGGCTAAAAGTTGCATTGATCTTGAAGTAGATAGTAAAGTGAGAAGAGGTGAAACTAAATCCATCAGCACAACAGTCTGCCAGGATAAATTTGTTGAGAGTTTTCCAGTGCCTGACGACCAGTCCAATAGTGTTTCCAGCTGCAAGCAGGCACCAACCATGTCAAGGAAGGATTCAGTTGGGGACCTACTGCTTAATCTGCCAAGGATTGCTTCCCTCCCACAATTTTTGCATAATATGTAGGGAGCTTCAGATCAGGAAGTGGAAAGAATGATGTATGCCGTCAATTTCAACTATCTTGCGCAGGAAGTCTCTCCTTGATATGTGGTTATTGTGTTTGCACTTTACTTTTTGTAAATTGTAGAAGCTTTAAGGATTTAGAAATATCATATTGATGAAGGATCCTCGCATGTTTATTCCAGGAACATGGTAGTCCTTTGTCTGTACAGCCTGCTGTAATCCTATTAGCGTCTGGAGTGTATTACAATCTTTTCTAGTCCATTCAGTTTTAAATGTAGTGTATTTTATGTAGGACAAATCCCTCAAATTATAATGCTTTTGCCCCG
>Unigene3770
GCCGAAACCGTAGATACGGGGTCGACGAACGCGCCCAGCGTGCCGGCTGACCAGCTTGCGCTTTGGCCTGTGCCGCTGGGGTTGGCGAACTGATTGAGGGACTTCCACCGCTTCGCAATGGTCGCGATGTCATCAATAGCGTCAGCATGGCTCATCTGGCCTGTAGAGCGGAACAGAATCTTCTTACCTGCCTCANNNNNNNNNNNNNNNNNTGGACGGGCCAAGGAGCCTGTCTGGCGAAAATGTCCCATCGGGCGCGCGCCCAAGCTTCTCGATAAGCGCGCTGGCGACTTCATTCCATTTCTCAGGACCAACCGCACCGCGAACGCGCCCAAGCAACTGAAGATCAGCGCTTCTGCGGGAACTGGCAGCATCAATCACCTTCGAGAAAATGGCCTCTTCGCTTTTCAGGTTGAGTACACGCTGCAAATCCTCGCGGACCTGCGACCACTTCGCCGCAGCCTTTTCTGCCTGCTTGTATGCGG
>Unigene3920
GTAGTTGCTGCTTGGAGGGTTAAAATTTAAGCTACCATAACAGAACAATTCAATATAAAGTTGCTTAGTCTGTTTCTGCCACACTCAAGAGGCCTCCATTGCAGTCGCTCAGCTTCAGCATCCGGGCGGCAGGTGTATATTGCCATGCCATCTCCTGAATAAGAGACCATGGATGTTGATGAACCGATTAAAAGTAGCTCGTTGCCCAGAGACTTGAAGGCTACACCCCATCCTCTTGAAGAATCAGCTCGTACTGGGACTGGCCCGAACTTCCTCCATGTTTTGGTCCTTTTTGAATACACTTTCAGCTCATTTGATGAAGTCTCCAGCGAGTAAAGCTCATTGTTCACAACAGCAACAAGAGGTGGAGATTGGAAAGTAGCAACAGGAGTATCCTCCAACATGTCTGGGACGAGTTCCCATTTCTTTTTATCCTCATCATAGGCTTCTCCACAAGTAAGACATTTTCCCTCCTCATTTCGCCCACCGATCACATAAAACTTGTTATCCATGTAAAAACCTGAGCAGAGCCTCCTTTTCCTTTGCATCCTTGGAAGGGTTTCCCATGTCTTAGTATCAGAATTGTATTTCTCAGCAGACTTTAGAACTGCACCAGCCTCTNNNNNNNNNNNNNNNNNNNNNNNNNNNNNNNNNNNNNNNNNNNNNNNNNNNNNNNNNNNNNNNNNNNNNNNTAGGTGTGATCATTGAAGGACCCTTACTCCAGCTATTTGTTTCCAATTCATATCTCCAAACAACAACACCATCTATCTCCCTGCCTGAAATGATCAGATGAGTCCCTGCACAAACTGATTCTTTGTCTCCTGAAGAAAAACAAGAGTCTGCTGGCAAGTCTGGAAGCTTACGACGAGAACTAAATTGTCGAGCAAATCCCCACCAACCACTGTCTCCAGTTGTAAAAATAAAAACAGATGATTCTTTGACCCCAAGTTCCCT
>Unigene4003
CTTCCTACAAGGCACTAACTCTAAAATCCTGTATAAGAGTACAGAGAACCGAATCCACCCCAATTCTGTAAATTAGGGGCGGCCTGACAACTCTCTTTTTGTCTATAGAGAAGCTCTTCTGCAAAGTTCTGGATGCCAAAGTGCACATTCAGAGCCAAATGAGCAACATCAAAATTTTTCCGTTCTCATAAANNNNNNNNNNNNNNNNNNNNNNNNNNNNNNNNNNNNNNNNNNNNNNNNNNNNCAGAGAATGGCTTAATAAAGGCTTAAAATTTTGGTTAGTCATGACTAAACAATATTACGATGTACAGAAGTTTCCCCACTTGTGCACAGGCTTAGGAGGGATCTTCTTTATTATCGTTTGCAGTTTTGTATCTCTATATCTCTGTTATTTCAATTTTCCCAGGGGGTGGTACAGCTTATCGTTGGTTCAGTTTTTGTTTAACGG
>Unigene4017
CTATGGGCTGTAACACCGCAATTGCAGCCTCACCATCACTTGGGTCTTATGCAGCCCCCAACGAAAGTGTCTCAATTGTTGAAATTCAAGACCAAAAGAATCAAACGTTTGATTCTTCCTCAGTAAAAACGTTTTCAATATTTTCCTCAAGTAGCAAATCAACTTCTATTGGGGGTAACAATGGCGGGGGGGGCAAGGGCCGGCCNNNNNNNNNNNNNNNNNNNNNNNNTGACGGCGATGGATGGTTCGACCATTCGGACGAATTTAGAACAATCGCTCCTGATGGTGCTTCGCATCTAACCTCTCTAGGGACTACAGGGGAGACACAGTCTGTATCAGGGCAAGCAACGAGAGAAGAGGAGTTAAGCGTATGGAATTCCATTGTAGACGAAGCTTCAAAAATGCAAGTTCTTGATCATGAGACCATGCAGAAATTTGTTTCACCAATCAAAGCAAATGTTGAGCCGGATGATTATGCAGATTATTTTAGAACAGAGCAACTATATCAAACGGGGTTGACCCAAGACCCTAATAATCCTCTCCTCCTCGCCAATTATGCTCAGTTCCTCTACCTCGTCGCCCGTGACTACGACAGAGCGGAAGATTACTTTAAGAGAGCAATTGGAGTAGAGCCGCCAGACGCTGAGGCCTACAGCAAATATGCAAGTTTTCTATGGAGGGTAAGAAAGGACTTGTGGGCAGCAGAGGAAACCTTCCTGGAAGCCATTAACGCTGACCCTACAAATTCTTATTATGCTGCCAATTATGCCCATTTTTTATGGAACACAGGCGCCGAAGATACTTGTTTCCCTCTTAGCGCCCAAGATAACAACCAAGAACTCTAATGCACCGAAAAA
>Unigene4041
CCTCTCTATGTTTTCTTTGCCGTTTCCTTCCATTCCTATTTGAGAGCGAGATATTTTTGTGGACTCATGTGCGTATTGAGAGAGCCGGAGAGATTGTGCTTCTAAAATTTAGGGTTCTGTGTTGTAGTTTCTAGGGAACACAGGGAGAGAGAGAGAGAGAGAGAGAGAGAGAGAGAGAGAGAGAGAGGGGAAACAATGCCGGCGNNNNNNNNNNNNNNNNNNNTTTGGATTGGTTTCTCTTCTCTCTCAGCAGAGCATTTTGTAGTCCTCTCGCTATTTTCATTCAGATCCAGGGATGTGTGATCTGCTTAACACTTGCCATTGGGTGGGCTTTTGCTGCTTTTGTCAGGAATAGAGAGATCAAGCGGATGAAGAATAGTATGAGAGCTGGCAATAGCTTTGCATTTCTT
>Unigene4126
CAAAAACCAAGCAAAGCTAGGTACTACTTGGATGATACTGCTGAGGTACTAGCATTGCTCCAATGTTTGGCTACTGCTTCGAGCTTGAAGTCAAGGGGTGGTACAGAAGTACAAGTTTCTTTCGATGATGTCGTCTGAAAGGCTATAAAATGTGGTTCTTTTAGTGCATGGATACAGGAAAAAGGGGTGCAATGATGTGGATGTGGCTGGANNNNNNNNNNNNNNNNNGTTTAGGTGCATTACTTTCTTCATACAATTCAGAGGTTACTCATGACGGTAGTTATTAACTTAGTCATCACATACAGGGGCCTGACACCAATGCCACCGTTCGGTTGTTTTATGGGAGAGATAGAACGGCATACCTTTTCTTTTTAAATTTATTTTTTCTTTTATCTCTGCTTTCTAGACTGCAAGGATGGGGGCTGGTGCATGTATGTTGTGGTTTGGAAAGAAGCAGCTTGTGCAGTTCACAGATTTAGAGGTCATACCAAGGGGGAGACAATTTTCTTGTATACATGAATTGGTTTTGCTTATACATGAAAGGCG
>Unigene4157
CCAGGACAAAAAAAAAATCAAGAACAGCTGCAACAAGTTTATCTAAGCAAGCAAGCCGGGCACTAAATTAATGAGGAGGAGAGGTCGTATCATGGCTGAAGAAAGAACCCGGTTGTAAGATCATACGTAGTTTCCTTCCATTTTCCACAGAAAGAAAAGCAGAATTCCAATTCCAGGATGACAAGAAAGAGTTATCAAATTCCAAGAAAGACGNNNNNNNNNNNNNNNNNNNNNNNNNNNTATTGATCCATTCTTGGGCATGATCAGTAGTATCACTTGCACTTTGCTCTGGCATCTGTTGACAGCACGGAATCTGCACTTCTTGTTGATGCTGATCATGGATTTGACGAGCTTCATCAGCTTGCCGCGCCTTCTGTCGATAATGCAGTCGTTGGCGCTGTTTCATCTTGGAATTTTCGATTCTTGTTGTTGTTGTTGTTAGAGGCAAAGTGATG
>Unigene4252
GGGATGATGTGCATTGGACAAAAGCGCTTTCAAAAAGCATTAGAGCTTCTGCACAATGTTGTCACTGCTCCTATGTCTTCTATAAATGCTATAGCTGTTGAAGCGTACAAAAAATACATATTGGTTTCTCTTATTCACCAGGGACAGTTCTCCACCAGTCTCCCTAAATATGCTTCCTCAGCAGCTCAGAGAAATCTGAAGAACTTCTGTCAGCCGTACNNNNNNNNNNNNNNNNNCTGGAAAAATTGCAGAACTAGAGACATATGTCCAGACAAGCAGGGAGAAGTTTGAAAGTGACAATAATCTAGGACTTGTTAAGCAGGTTCTATCATCTATGTACAAGAGAAATATCCAGAGATTGACCCAGACATATTTGACTCTCTCCCTCCAAGATATAGCCAACACAGTGCAACTCAATAGCCCAAAAGAGGCGGAAATGCATGTGCTTCAAATGATCCAAGATGGTGAAATATATGCAACAATCAACCAAAAAGATGGGATGGTTAGATTCCTAGAGGATCCTGAGCAATATAAAACTTGTGAGATGATCAAGCATATCGACTCCTCAATACAAAGGATGATGGAACTGTCAAAGAAGTTAACTACGATGGATGAACTCATGTCATGCGATCCCTTGTACCTGGCAAAGGCTGGGAGAGAGCGTCAGAGATTTGATTTTGACGATTTTGACACTGTTCCTCAGAAATTCAATATATGATCAGAGCCAGAGGCATGTGGACGAGATGTTGTAAATGATGCTAGGCTCATATTTTGTTTTATCTGCGCCATGTTGAAAGAGAT
>Unigene4285
CGGGATAAAATTAAATCAAAGACATTAACCGGTGATATTGGACCTCGGATCTAAAGAGGTTATGATCGTCATACTCAGAAAGTCTTTTTTTTTTTCATTTGAAAAAAAAAAAACCTCTTGATTTGTAATTGATGTTTGGAAGTCACTTGTGAATAATACCTTTCAAAGACAACCTAAGTCTTGCTGAGAAGGCAGGCCCTTTTTAAANNNNNNNNNNNNNNNNNNNNNNNNNATTGATAAGGAAGGGGTTACAACCTAATTCCTGAAGCAGGAAATTAACATGGGTTAAAGAAAGCCCCATCTTTATTCCACCCCGGCCCAGCAGTAGTACGTAAAACCAGATCCAACACAACCCAAGTCCTAGGACCTGAACAACCCACCTATGAGCAGCCAAACCGACAAAGAAGCAAAGTAGCTCGCCGAAACCTGGGCTCTAGTACCAGGCAACGACCAAAGATGCAAATCGTCGCACTCAGTAGAAGTGAGAAGAAGCTTCCATCAAAGGTAGAAATTCGTGAACAACATCAAAGCCTTTTCCCCACAAGAAAGGAACATCTCGAGCCAAGATAGGGCCGAAAGACAAGTTCATCCGGGTGACAGGTAGAACTCCGTAAGTCTTTCTATTTTGATCATTTGAGGAATTGAAAGCTTTAAGTAAGCGTTGGTCACGTCTCCCGGAGATAGCATGCTCATAAATTGAACCCTGAAAAAATAGATCAACAAATCCATAGGCTAGGAACACCCACCTCACCAGTCATCACCCTTCGTAGCCATAAAGCTTTAGGTAGGAGTGAAGAACAGACATGTGAATGAAGAACAACCTGCAAATCAAATCACAAGAGATTCAAAAATATGGGGAGGGAGAAACCCACTCTTAAGCAAGGGAAGAGGAAGCCATCCCACCCAAATGAGACAAAGGAAAGCCGCCCTCGACAATGGGAAGGCTGAAAACCTCACCAAAAGACGAGTTGATAGGAAATTCTCTCTTTCTAAAGAGAGAGAGAGAGATTAGAACCTAGTAGGCAGGCC
>Unigene4341
CAGAATGATTATTCACAGAATTTTGTAGATACTGGTATGCGACCCCAGAATTTTATCAGGGAGCTGGAGCTTACCAATGTTGTAGAGGATTACCCCAAGCTTAGGGAGCTTATACAGAAAAAGGATGAGATTGTTGCCAAATCTGCCTCTGCACCAATGTATTTGAAGTGTGACCTACATGAGTTTGAACTGTCTCCGGAGTTTTTTGGAACCAAGTTTGATGTNNNNNNNNNNNNNNNNNNNNNNNNNNNNNNNNNNNNNGGTGTTGCTGACCATACGGAGTATTGGACATTTGAAGATATATTAAATCTCAAGATTGAGGCAATAACAGATACACCTTCTTTTATCTTCCTCTGGGTGGGTGATGGCGTGGGACTTGAGCAAGGTCGTCAATGTTTAAAGAAGTGGGGATTTCGGAGATGTGAGGATATTTGTTGGGTGAAGACCAACAAAACAAATGCAACTCCAGGCTTGCGGCATGATTCTCACACTTTGTTTCAGCACTCAAAGGAACACTGCTTGATGGGTATAAAGGGAACAGTTCGTCGCAGCACTGATGGTCATATAATCCATGCAAACATTGACACTGACGTAATTATTGCTGAGGAACCTCCTTACGGTTCAACTCAAAAGCCTGAAGATATGTATCGTATAATTGAGCATTTCTCCCTCGGCCGCAGAAGGCTGGAGCTTTTTGGTGAAGACCACAATATTCGATCTGGTTGGTTGACTGTTGGTAAAGGACTATCCTCATCAAATTTCAATGCTGAGGCATATGTCAGGAATTTTGCTGACAAGGATGGGAAAATCTGGCAAGGAGGTGGTGGACGAAATCCTCCTCCTGAGGCACCTCATCTCGTCATGACTACCCCTGAAATAGAGGCTCTAAGGCCAAAGTCACCCATGAAGAACCAACAGCAGCAACAGCAATCAACATCCATTTCTCTAACGACGGCCAATTCTT
>Unigene4349
CAAAGCCCTCTGCGGTGCACCTCCTTCCTTCTTCTCTTTCCCTTCCGCCGATAACAGAGAAAGGAAGCAAAGGCTATAACTCATATTGTTTGTGTTTAGGTGCCTAAATTTCAACCATGACTCTGTATTTATTATATGAGTCGGCTTCTGGTTACAGTCTCTTTCTCGCTAATGGTCTTGATGAAATTGGGCAGAACACGGACGCTGTTCGCAGCTCCGTCGCAGNNNNNNNNNNNNNNNNNNNNNNNNNNNGTAAAGTGGTTCAGCTAACTGCTTTTCATCCCTTTGAGTCATCTTTAGACGCTCTGAATCAGTGTAACTCAGTTTCTGAAGGGCTTATGACGGACGAGTTGAGGAGCTTTTTAGAACTTAATCTCCCAAAAGTGAAGGAAGGTAAGAAGCCAAAGTTTAGTTTAGGAGTTGCTGAGCCTAAGTTGGGTTCGCATGTCTTTGAAGTGACAAAAATACCTTGCCAAAGTAATGAATTTGTTCTTGAGCTTCTCCGCGGTGTACGACTACATTTTGAAAGGTTCATCAAGGATCTAAAGCCTGGTGACTTGGAGAAAGCCCAACTTGGTCTGGGGCACAGTTACAGCAGGGCAAAAGTGAAGTTCAATGTCAACCGAGTTGACAATATGGTTATTCAAGCAATTTTCCTCCTTGATACTCTCGATAAGGATATCAATTCATTCTCAATGAGAGTCAGGGAATGGTACTCTTGGCATTTCCCTGAATTGGTGAAGATTGTTAATGACAATTATCTCTATGCAAAACTTGCCAAGTTCATAGAGGACAAGGCAAAGTTGTCTGAAGACAAAATCCCTGAATTAACAGACATACTTGGAGATGAAGATAAGGCAAAGGAGGTTGTAGAAGCTGCCAAAGCATCAATGGGACAGGATTTATCCCCTATTGACTTGATTAATGTCCAGCAGTTTGCTCAGAGGGTAATGGATCTCTCTGAGTATAGGAAAAAGCTCTATGAATATCTGGTTACTAAAATGAATGACATAGCGCCTAATTTGGCCTCCTTGATTGGTGAAGTTGTTGGGGCTCGTTTGATTTCCCACGCTGGTAGTCTTACAAATTTGGCTAAGTGCCCTTCTTCTACCCTTCAGATCCTTGGTGCAGAGAAGGCATTGTTCAGGGCTTTGAAAACCCGAGGAAACACACCAAAATATGGTTTGATCTTTCATTCTTCTTTTATTGGTCGAGCATCTGCTCGCAACAAGGGACGCATGGCACGTTATCTAGCAAACAAATGCTCAATTGCATCTCGCATTGATTGTTTTGCAGAAAGGGGCACTACCATTTTTGGAGAGAAACTAAGAGAACAAGTTGAGGAGCGCTTGGATTTCTATGACAAGGGGGTTGCACCCCGTAAAAACATTGATGTGATGAAAGTTGCAATTGAAAGTGTTCAGAATAAAGATGTCGACATGGAAACAGAAGAGGCTGTACCTTCAGAAAAGAAAAGCAAGAAAAATAAATCAAAATCTGAGGCTGCAAAAGTTGTTGAACCTATGGCTGATGATAAACCAACAGTTGCTACAAATGGAGATGCTTCAGAGGATGCTAAATCAGAGAAGAAAAAGAAGAAGGAGAAGAGAAAATTGGAGCAGAAGCAGGCCGTGGAGAATTCAAATGGTGTAAATGGGGCTGAGGCTGAACAGGATAGAGCTGCCAAGAAGAAGAAAAAGAGTAAGAGTAGAAATGAAGATGGAGAGGATGTGCAGCCTGCTAGTGATATCAAAAAGAAAAAGAAGAAGAAATCAAAAAGTGAGGATGATGAATGAACGAATGAATTTTGAAAGATGTATCCCAGTTGCTGAACTAACGTTGTCAGCAGAATTTTGATTGTGGAAGTGGCCTTCTGTTCTCTGTTATTACTATGAATCATGAAAAGATTAGGTGTCTTGAGAACTTCTGTGAAATATTCAAC
>Unigene4426
CGAAGCTTCTTCTGCTCTTTCTTTGTTAGCTTCAAAGGTTGAGGCGGTGGAGGAGCTGGCTCAGCTGGGGGCTCAATGGGACGTGGGTGTTCTACATAGATTGTGATCTTCTCCATTTTCAACTTGTCAATTATATCACCATCCTCAATGTCACTATAGGCACCACTAGGCAGAAGAGGTACATCCCACCACTCAATTTCAGGAATTGGCTCCTTGACCTTTTCCTTAATNNNNNNNNNNNNNNNNNNNNNNNNNNNNNNNNNNNNNNNNNNNNNNNNNNNNNNNNNNNNNNNNNNNNNNCAAATTGACTCTTCAATTTCATCATTTCAGCTTCCTTCGACCATTTCCCTTCCTCTACAAACTGGAAACTCATCCGTTTGGGCCTCAAAAGCTTATTCTTATTTATGCCCATTCTTTGATCAAAGTGAGGATTTGATTCAGGATCCACTTCCAATTCAGGTTTAAGAATCTGAAATGCATCCTTTTTCTGCTTGTTAATGTTTACCTTTAGGGTGCTAAGGTTGCTTGGCTTAGTCACATTAACTACATTTCCATGTTCATCTATTTCCCGACCAAGTGCATCTATACGAAGAACAGGGACCTTGGTAGGCTTCTGTGGCACAGAAACTTCTGCTGGCACCTGGCCAGGGAACAA
>Unigene4500
CTCTTGCATGTATCAATAAACATCTCCCATGGTACATCCCCTACAAGCATCCAGTCCCTGTCCTTATCCTCATATGTAAGCACATATTCCGATCCATTCAAAAGATCCCTCAACTTGCTCTCACTCAGCTTTTCCTTCCCTGGAACTCCATGAGACCCACATTGACCTATAGTAAAACAGCTGAACATCTTCTCAAGAGCACAAGAGAGTTCTTGATAAGTGGAGTAAGTTCTTAGNNNNNNNNNNNNNNNNNNNNNNNNNNNNNNNNNNNNNNNNNNCCATCCATGCTGACCTTGACGAAAAGAGCACCAGAACTGGGTTTTCCATCGACTTCATCATTATTCTTTGAAGAGGAGGCTAATGTGTTCTTCCTAAATGACTTAATTGGAGGCCAACCAACAACCTGTGCCTTGGCAGCAGGGGCACTGCTGCTGTTGTTTGAAGTACCAGCCTGGTTCAGGTTGGTTCCATTGGCACCATGACATCGGTCCTGTAATACTTTCTGTGGCACCTCTTTCATCATGTGTGATTGAGCCCCAGAAGGCCTAGACAATTGCATTGCATTCATCCCAGAACTACCAGGAAATGTCCCTTGCCCCACGGATTGCGGAGAATCAGACTCC
>Unigene4537
TCAAAACAAAGTGATATATGGTGGTAGCATTTCCTTTCTCAAAGTCCAATTACTTGGCCACCTGTTCCAGAATGGGAACCTTCTTCCAAGTTTCCAAACCGCTCAACTGCAGCGGTGGCAATGAAAATACACTAACAGTAGAGCTTCCGCTTCGAATTTCCTTCAAAACTCGCAACGCTGAAATGGTGCTCTTCATATACGAGCTCTCCATATGTTCAATCTCTGCAAGTTCCTTAGGTATTGTGAGCAGACCATCATTCTTGGTGGTTGCAGAAGTTGAAGGATCACATCCTTCATCCCCATCAACTGCTTCAACCGAAGATTGTGGTTCATTTATTAGGAAAAGGCGATCAAGCATTGTCTCGCACTCTTTCACAAGCTTGTATAGCAGGTCAGTGGTGAAGAAGGGCTGTTGCAACACCTTCTGGATGAAGGGTAAGCGAATGAGAGCACCAGTTCTTTTGTCATACTTCTTTAGTATNNNNNNNNNNNNNNNNNNNNNCTGTGTAATTAAGAGCACTATAATTCTCCAGCAAAACCATCTCCCCATGGAAGTCGACAATCTCCTTCCTTATTTTTATCATCTCTTCGCTGGAATCCTTAGCCTTTGCTACCCTATCTTGCAGCTCCTTCAATCTGATGATATATTCCTCCTCCTTCTCCACGAAGAAGTTGTTAAATTTCTCGAGCTCATCCTCCAAGAGTTTAATGAAATCAAT
>Unigene4603
CTTGCAATTAGCTCTGTTTTACCTTAATATTCTTTTGCTTTTTTGCAACAAAGAGATCTCAGCCCAGCTTTACTTGCCTTATTAATAGCACATAAAATTACAATAACCACTACTTTCAGGTATTGTACAAAGGCCAGGACAAAACTAGGGACTAAAGGATTCACAGTTCAAAGAAGCAAAAGAATATTAAGGTAAAACAGAGCTAATTGCAAGGACCAAAATGAAAATTCCAAAAAAAAAAAAAAGGATCTAAGCAGTTGCAGGTAAAATGCTAAATAACTAGATCAAGAATTCGCAACAGTTGCCGAAGACACCTACTTTTAAGCTCCTTTCTTCCTTCTCTCCCATCTTGACTTGAAAATGCCAGAGTCCATCAACTGAAACTGTTCCCAGATCAATTCCTCAACTAATTACACATTTCTGTTCTTATTAAGGGAAACTTGGGGTTATTCCATGAGGCCTAGGTGCTATAAGCAAAGGCGGATTCTTTGTTCTTCCCTCTCTTCACCTGTTATTGTTGATGATTGACCGCCTCTTTCTGCCATACGTTTTTTATATGGCACAAATCCTTTCACACACTTATTTGTAGAAGCTGATTTCTCACTTGGTTTCAGCTCAAGAACCGTGTGTGGTTCTTTTTCCTCATAAGAAAGTTGAGGACTCTGGGTCTCGCCATCTATATTTTTATCTACATTTTCCCCCTCATTTACTGATCCAGAGTTAGAACCAGTCCAGGATCCTTCCTTGTGAATTTCTTTATCTTGTATTTCTTCACCATTAGAGTCCAAATGTACTTTCAAAGGCTCCTGCTTGTGAAAGGGTACCAAAGGAAAAGGCATACCTCCACAAAAAGCCCACAATGGCAGGGGAGCAGCAGAACCAGCTTCTACAGAATTGGAGTTTTCCTTTTGGAATTGCAGGCAATAAAGTGTTCCAGGAGGCCCATGTGACAAATGACTCCAAGTGCATTCCCCATTCCCATGTTGCAGTTCTGTGGCCATAAAGTTCCATGGCAAAGATTGCACAGGTTTTCTATCATTCGTGTCTAATAATGGCAGTAATTTAGAATTCCCTATAGTTGGAGAAGATGGTCTGTGACTGGGGCTTTCAGTGACTAGTACAGTCCTTCCGAAGAGCTTGAGACTCCGAGTGGATGTTTCCTCCACTAAACCCTCTTCGGAGAAGACATTTTCTCTGGGAAATAAGCCAAGTTTCTCAACCTTGGGAGATTGCTCATCAAGAGCTGCAGCAGTTGTTGGGGCTGGTGATGTTGATCCATGATCTTCAGGTGTCAAGTTGGGTTCACAAATTGAGGAGTCAGCAGGATGTGAACCACCAGCACAGGAAACTGGGGATAAGCTACTGTTTGGTGTATTTGAATCGATTGAACCAAGAGCATCAGAACCAACTGCAGATAATACTGATGTTGGCGATTGGTTTTCTTGTTCTGAAATTGAATAGTTTGGAGATGAAGACCGTAGTGGCTGGGCTGGGATTGGGGGTTTCTGGAATTGAGGATTCATTATTAAGGGGATGCACCATTTTGCGGGGATAGGGATGCATAGGCTTTCGCTTTGGTCGAGGAGGAGGGATTTCAATCGGTTCCAGTGTACTTGTGTTGTTGCCACTTGCCTCTCTCACAACCTTAGAGAAGAATTTCTGAGCATGGCTTCTAATCTGAACTGCAGTCTTGGTGCCTACATGCTCTTCAATCCGTCTCCAAGCCCGGCCATAAAGTTTTAAGGCTTCAAGAAATTTCTTATGCTCATCTTCTGTCCATCTTTCTCTTTGTTTTGTGATTGTGTACGGTTTCCTCACCTTCGGAGAGTAGTCGTTCTCAAAAGTAAACTGCTCCTTAAGCTGGGGACCAGTTACCGCATGCAGGCCAGCATTCAATGAAATTCCATCGCCAGCCGGAGGAGCCGTATTCGATCGAGTCCCTCCACACTGATCCTGATCAGCCATAGNNNNNNNNNNNNNNNNNNNNNNNNNNNNNNNNNNNNNNNNNNNNNNNNNNTTCTCCAACAACAAAAATTTTCCTTGGCTTGTCCCTTTCAGAACCCCAAATGATAGCAAACCATCTTCTCTATGTTCCTCAAGCCCATCAATCAACAACAAAGTCATACAAAATTTTCAAGCTTCCTATAACCAACACCAGCAACAAAATTCCTTTTTCTTCACTTCCTTTTTCTCCTGATCAATCAGTTCGCTACAGTACACAAGACCCCCTGAGCCACCCGTAATCCTCCAACGCCCTGTGCAATTGTCGCTGGAAAACCGCTTCTGCTCCTGAAAGGAGTGAAACAGACGAAGCAGAGCAGCAGCACCAGCAGAAGAAGAAG
>Unigene4758
GGGTTGCTAGTCTTTACAGGACTGACAAGTTAGATTCCCTCGGAGAAGCGAGGGAGATATTCAAATTTGCAAGAGCACAAGCTCGGAAACAGGCTCCTAATCTCAAACATCCATTAGTTTGCATTGATGTTGTTGAAGAGGGTGTAGTTTCTGGTCCTCGGGCTGGACTCTGGAAGGAGGTTGATGAATTCCAAGTACTTGTTCATTCTGACACCTGCAAGAGCTTGGTCCACATCTTTTTTGCTCAGCGTGGAACCACNNNNNNNNNNNNNNNNNNNNNNGGTTCCTGGAATTACTGACAAAGGCTTGATGCCTAGACGAGTGAATAAGGTTGCAGTGCTTGGCGGAGGACTAATGGGTTCTGGCATAGCAACTGCACTGATCCTTAGTAATTACCAGGTTATCCTGAAAGAAGTAAATGAAAAGTTCTTGCAAGCTGGAATTGAAAGAGTCAGAGCTAACCTACAAAGCCGTGTCAAGAAAGGAAAAATGTCTCAAGAGAAGTTTGAAAAAACCTCTTCTCTTCTTAAGGGTGTTCTTGATTATGAAAGCTTCAAAGATGTGGATATGGTCATAGAGGCTGTTATTGAAAATATTTCTTTGAAGCAACAAATATTTGCTGATCTTGAAAAATATTGCCCACCACACTGCATTCTTGCAAGCAACACC
>Unigene4808
CAGAAATTCAAATTCCAATACAAATTCTAGATGAACAAAAACCCTCAATCATTTACATTTACACAGAATCAAAAACCCAAAAAAATTAAGTCAAAGAAATTAAAAATCAGTAGCAATTAACCCAAAAGAGGAGTTTCTTCCTCTTCTTGACTATCAAATTCATCACCACACTCATACACAGATCCAACAAGCCTTAACTGATCTTCCAAATACCTCTGCAAAAGTCCAACTTCCTTTTCCTCATCCGCCATCCGATCGCAATCGCANNNNNNNNNNNNNNNNNNNNNNNNNNNNNNNNNNNNNNNNNNCGTTCCTCATCGTCCACCTCCTTTTTCCCCCGGCAGAGGCGGCAAGTGTGGATGCAGAGCTCAACAGCACATAGAAGAGGAAAGCAAGCGCAGATAAAAGGGAGAAGAATAGGAGAACAGAGGAGGAGAAAGAGAAAGCGGCTCCAGCGCGTGCGGAGCCACGAAGTGGCGGCTAGCATGACCCGGTGGACCGGCGAGAACATGGAGGAAGGAGGGGTCGTGGGGGAGGAATTGAATTGGGATTCATGGCCGATGGGGTGAGGATTTGGGGGAAGTAGTAGTGAAGGTGGAGTGGGTTT
>Unigene4845
CCGGTCCGAAGGGCGCTTTACCGCACAATCGCATGAAAATAATCAGCAATCCTGGCCTCCTAGATAGTCCCCCCGGGCTCAATATGCTTGCTTTTTGCCCCTTGCCCCATGCTAGAACGCGGCAGCCGTTCATCGCGCGTCCCGCGCGCCCTGACAACATTCGAGAGACATATCGTTTGCTTAAGGCCAGCCGGCCTGCATAACGACGCTTCAAAGGAATTTTGATGCCTGAGGTCATTTTCACCGGCCCTGCCGGCCGTCTTGAAGGCNNNNNNNNNNNNNNNNNNNNNNNNNNNNNNNNNNNNNNNNNNNNNNNNNNNNNNNNNNNNNNNNNNNNATGAACCACCCGATCGTGTATCAGGTCTATTACGCGTTTGTGGCGCGCGGCTTCTCGGTGCTGCGCTTCAACTTCCGCGGCGTCGGCCGCAGCCAGGGACAATTCGATCACGGCACCGGCGAGCTGTCGGATGCCGCGTCCGCCCTCGATTGGGCTCAGACCATCAATCCCGAAGCGCGCGCCTGCTGGGTGGCCGGTTTCTCGTTCGGCGCGTGGATCGGCATGCAGCTTCTGATGCGCCGTCCGGAGGTCGAAGGCTTTATCTCGATCGCGC
>Unigene4871
GGAGAGGATGACAAGAAAATAAGAGAGAAAGGGAGAACATTGAGGAGCTCATGCGTGTGAATCTCTCCTTTCTACCGCGAAGAGAACCCTAGTTTTCACCGTCTCCCTCCTTAAACCCTTCCCTTTCATTCAATCCACTTTCTTTATCATATTCATCTTCTGCACCGCATCTGAGTTTTCTCTCTCTCGATCTCTCTTCATTCTTCCACTCCACCCAATACCCTAATTTCCTCATACCTAGGGTTTTCTTTGCATTTCTTATTTTATAATTNNNNNNNNNNNNNNNNNNNNNNNNNTTTATAATTATCTGTGTCACCATGTTGGCTCTCAAAGAGTGAAAAATTTTCCAAAAAAATTGGTGTTTTCAAATTGAGAGGGAACGGAATTATGTATAAAGAACGAGGAGGAGTTGGTGGTGTCTCATCGAAATCGGAGATCGATCGAAAGCGCATAAACGACGCGCTGGACAAACACCTAGAAAAGTCATCCCCTTCCACTTCGCGTGCCTTGAACAGCAAGGACAAAGAGAGATTGTCCGTACCATCCATTTCCACCGGTAAATCTCAGCTCGATCATCGGGATTCTCGCCCCGCTTCTCTCCC
>Unigene4895
ATCCTCATAATTCTCTCCCTTTCAACTCAAGCACACAGACACAGAGGGGGATCGAGAGGAGAAGAGGGTTCTGTGATTTCATGTCATCGCCGGCAGCCTCGTATTGGTGCTACAGGTGCAGCCGTTTCGTTCGAGCATGGAGGCAGCTAGGGGCGGAGGACAGAATCACCTGTCCATATTGCGAAACCGGATTCGTCGAAGAGCTTGAGATCCAAGAAGATATGGGGAACCGGAGATTTCCTCCACCGTCTTCTTCTGCGGCTGCCGCGGCTGCCCCCTCTGCTATGTTAAATATAGGGAAACCTTCCGCTTAAGAACAANNNNNNNNNNNNNNNAACCCGCAGGAGCGCCGGTAACCGCTCCCCGATTAACCCCGTTATTGTGCTTCGCGGAGGAGGGGCAGGACAATCCGACAGTGGTGAGAACGAGGGCAGTGGACGAGGATTCGAGTTGTATTATGACGATGGAAGTGGGTCTGGGTTGAGACCTTTGCCGCCGAGCATGTCGGAATTTTTACTGGGATCTGGGTTTGAAAGGTTATTGGATCAGATATCGCAGATTGAGATTAATGGGCTTGGTCGATTCGAGCACCCGCCGGCATCGAAATCAGCGATTGAGTCGATGCCGACTGTAATTATAAGCGAGTGCCACACCTCTATGGAGTCGCACTGTGCGGTTTGTAAAGAGCCCTTCGAATTGGAATCGGAGGCGCGAGAAATGCCGTGTAAGCACATATATCATTCCGATTGTATACTTCCATGGCTGTCACTTCGAAATTCGTGCCCAGTTTGCCGCCACGAGTTGCCTGGGGACGATGAAACTGGTAACGGACAGGTAACAGGGGAAAATAATAGTGAGGAGGAGGCGGTGGGATTGACAATATGGAGGTTGCCGGGAGGTGGGTATGCAGTGGGGAGGCTTACTGGAGCAAGGAGTGGGATGAGAGAGCTGCCTGTGGTTTATACAGAGATGGACGGTGGGTTTAATAATGGGGGTTTGCCTAGAAGGATATCATGGGGGGCAAGAGGAGGGAGTAGAGGGAGAGAGAACGAAGGTGGCGGTGGAGGAGGAGGACGCGGTGGTTGGCTTGATTTGGGTCGGGCTTTAAGGCATTGGTTTACTTGTTTTAGTGGTGGAGTTGCTGGAGAGGGCTCAAATTCAGATTCAAGAATTAGGAGGGGAAGGAGCAGGTCTTTTTGGCTTTTTAATAACACGGCTTCTTCAAGGAGGAGAAGGAGAAGGTGAAAGCTGAAAACTTTGACTTTCATGGTGGTTTTTAGTTATTTGTAAATATGAATATATGATAAAGCTGAAGATTAAACAAGAAAAGCCCTTTTTTGTTGAATTTGGAAATAAGGGCAATTTGAAGAAAATGAATTAAGCGAGAAGCAGCAGAAGAATGGCATTTGGAGAGTTATAGAGGCACAGGGAAAGCTCCCAGTCCTCTGCTAGTTTCATGTTTTTTCTCTTTTTTTTTCCCCCA
>Unigene4902
TTTGAAGCTAAATTATGGAATGGTTCATATTTCAATTATGACAGTGGATCAAGTAGTAACAGTAAATCTATACAAGCAGATCAGTTGGCGGGGCAATGGTATACAGCATCTGCGGGCTTACCTCCACTTTTTGATGAAGTCAAGATTAGAAGTTCTCTTCAGAAAATATATGATTTCAATGTAATGAAAGTACGAGGAGGCAGGATGGGGGCTGTAAATGGAATGCATCCCAATGGAAAGGTGGATGAAACTTGTATGCAGTCACGTGAAATATGGANNNNNNNNNNNNNNNNNNNNNNNNNNNNNNNNNNNNNNNNNNNNNNNNNNNNNNNNNNNCTGGAATGGAGGACCAGGCATTCACTACTGCTGAAGGTATTTTCCTTGCAGGCTGGTCGGAGGAGGGCTACGGATACTGGTTCCAGACACCAGAGGCATGGACCACTGGTGGACACTTCCGTTCCCTTATTTACATGAGGCCACTTGCAATCTGGGGCATGCAATGGGCATTATCGCTGCCTAAGGCTATCCTTGAGGCCCCAAAGATCAATATAATGGACAGACTTCTCTTGTCTCCTAGCACAAGATTTGCTCTTTATGAAACAGGAGTTAGAAAGATTGCAACTAAAGCCAAGTGCTTTGGAGCTTCTGTGTTCCACTGTGCGTGCTAATTATGAAATATAAGTTCCCTCATCTCTTTAAAGAAAAATGTTCACTGAATTTTTTATAGCTTCCCAAACTCTCTACCATATGAAGAAAGCTG
>Unigene5088
ACTCTTTCTATCTCTAAAAGGAAATAAAATCCCGACAATTTCTCCCCCTCTCCCTCTCTTTTTCTCTCCCTCCTCCTCTTTTTGTTTCTCTCCTCTGTTTTTTCTCTTCTGGGTTGGGAGGGAAACTAAATTTCTCTCCTTTCTTTCTCTTTTTTTCCATCTCTCTCTTCCTCTTTGTCCTCGAAACCATGATTTTTGAAAAGGGGTCAGCCCAATCAAACCTTGACTGCTTCCTTCATTGCACAACCCCAGTAGTTCCATCCCAATTCCTCCCCAAGACAGAGATTAGAAACTTAAACCGTNNNNNNNNNNNNNNNNNNNNNNNNNNNNNNNNNNNNGTTGAGTATTTTACCTTGGGTGATCTATGGAATTGTTTTGATGAATGGAGCGCGTATGGGGCTGGAGTTCCAATTGTCTTGAGCAATGGTGAAACCTTAGTTCAGTACTATGTCCCTTATCTCTCTGCAATCCAAATTTTCACAAGCAATTCCTCCATGAACGGTTTCAGGGAAGAGATCGAGTCCGGTGACGGTGAGACGAGGGATTCATTTAGTGATTCTTGCAGTGAAGAGAGTGAGAGTGACAAGTTATGGAGGTGGGATGGAGGCTCTTCAGAGGAAGGAGGATTCGAGCAAGACAATCTTTGGCGTCTCAATGATAGATTGGGTTACTTATATTTTCAGTATTTTGAGAGATCAACTCCTTATGGAAGAGTTCCTTTGATGGATAAGATTAATGGATTGGCTCAAAGATACCCGGGTTTGATGTCATTGCGAAGTGTGGATCTTTCACCAGCTAGTTGGATGGCTGTTGCTTGGTACCCAATCTATCACATTCCCATGGGGAGAACCATAAAGGACTTGTCCACATGCTTTCTCACATACCACACCCTTTCATCATCTTTTCAAGATATGGACATAGATGACGACATTGAGAGTCCGGAAAGGAAGCGAAAGGAAGGAGAAAGCATCTCGCTGCCGCCATTTGGTTTGGCCACTTACAAGATGCAGGGAAATGTGTGGGTCTCAGGCAATTGTGGCAGGGACCAAGAAAGGCTGGTGTCACTTTTGAGTGTGGCAGATTCGTGGCTAAAGCAACTGAGGGTCCAGCACCATGACTTCAATTACTTCACAGGGATTAGGCGTGGCTAAAACCACTACTTTTAACAATGCACTTTTTTAAACCCGTGAAAATAGCTAATCACTAAATCCTCCTTTTTGGTTGGGATTTCTGGTTTCGTGCTTAAGGGACTTGTATGTGAGGATTGTGGTATGGTTTCTCGCTATCGAGCATTGCATATGAGTTTTATTTTAGGTCTAATCCAGGTATTGAGGTTTGATCATCAAAGAGGGTGTGTGACATGAGTAAACCCTCATTTTTTTTTCTTTCTGCTGATCTATAAAGTGGCTAATGGGGCTTTCCTTTGTGTAGAGTTATGGATGAAGTCCGAGAG
>Unigene5099
CCACGAGACAATGACGCATCTAGCTCCAATCAGTCTGAAAATGAAGAAGTACCTGCAACTAAGAGTTGTCCTGTGGCGCCATCAACTTTTCTTGAATCCCTAGGGAAATTGGCCTTCTCCCCGACTTTGAGCTCGGCATCATATGTACCTTCCTTAGGTCAACCTCTTGTCTCTCCTTACTATTGTTGGTGCTCCGAAGGTGCATCAACTATGCAGTATCCTCCAGCATCTCCACAACTCACTACCTCATCAATTGAATCCCCCTTGCTTCCACCACTTTCTTCATTATTGTCAGCTGCCAGGTCCTCCAGTCTNNNNNNNNNNNNNNNNNNNNNNNNGTTAACTCCAGCACCACCTCTCAGTCTGGCTGATGTTCCCTCATTAAAGTTACCTGCATTGCTGCCAGACCCATTGCTTAGATTGCCGATGCCTGGTTCTCAGCAGATCCCAACCTTCACCCCTTTGATGTGCGATCCAATTGTTCATATTCCAGTAATTGATGTTTGCTCTTCAGGTCAAGGTTACCTGGTGAGTGCTGGTCCTGCTATTTCAAGCACTATCCCGCCATTGCACCCAAAACTTGTCAATCCATTGATTCCTGAACCTGATTCTGTGGTAGAAAAGGGTGCAAGAGAAACTCTGCGACTACTCATTAGTAGTTCAACCCAAGGTAACCCCCAGTTGATG
>Unigene5119
AGATAAACCACGCTTCCGCCACCGTACAATTCTATCAAAAACTCCCTTCTCAGCCATAGCAAGCTGCTTGCTTTCGTTCCACATCTCCTTCTTTCCCTCACCACCACCATCAGCAGCAATGGCAGCGCTTCTCAACACCCCAGTTTCCCTCCAGTCCAAAATCCCACCATCTGCACGACTCTCAACAGCCCTTTCGTCTCAAAAACCCCTCAACATCTCTTTCTCCGCCACTTTCCCCTCTATCAAACTCACTTCCATCGCCTCCACCCACCGTAGCGGCGGCGCTATCGGAGCGAAAAAGGCTGGNNNNNNNNNNNNNNNNNNNNNNNNNNNNNNNNNNNNNNNNNNNNNNNNNNNNNNNNNNNGTCGAACAACACTCTAGACTCGACCTCCGCCGACGTGGAAAAAATCGAGAAGCTCTTTGCGGATCCGCAATTGTACGACTTTTTCTCCAACCCAACAATCGACGCCGAGAAGAAGCGCCAACTGCTGGATGAAATTGTTAAGTCGTCGGAGCTCCAGCCCCACACTGCAAATTTCTTGAACATCTTGGTCGATGCCAAGCGCATCGACTTGGTGAAAGATATCGTGAAGGAATTCGAGATGGTGTACAATAAATTGACGGATACTGAGCTTGCGGTCGTGACATCTGTTGTGAAGTTGGAGTCACAGCACTTAGCCCAGATAGCGAAGCAAGTGCAGAAACTCACCGGAGCTAAGAACGTGAGGATTAAGACGGTGCTTGACCCTAGCTTGGTGGCTGGGTTCACTGTAAGATTTGGGATCTCGGGTTCTAAGCTGATTGATCTGAGTGTGAAGAAGCAGTTGGATGAAATTGCTGCGCAGCTTGATCTTGTTTGAGTTTGATGTAAATTTTGTAATGGGTTTTGATATTGGAC
>Unigene5539
TTCCTTCCTCCAAGAAAGGCTTCAGCAATATAAGTTAGTCGAGATGAAATTTCTTGCGCAGCAGAGGGATCTTCAGGCAAAGATCCCTGATATTGAGAAATGTCTAGATGTCGTTGCAACTTTACAGGCTAAGAAGGGTACTGCTGAGGCACTTGTTGCTGATTTTGAAGTCTCCGAAGGCATATATTCGCGGGCTTGCATTGAGGCTGCTGATTCAGTATGTTTGTGGCTGGGGGCAAATGTCATGTTGGAATATTCATGTGAAGAGGCCACTGCTCTTCTACAAAAGAATTTTAATAATGCTAAAGCTAGTCTAGAAGTTCTTGTGGCTGATTTACAATTCTTGAGGGATCAAGTCACAATAACACAGGTTACTATGGCTCCCGGGGGTAANNNNNNNNNNNNNNNNNNNNNNNNNNNNNNNNNNGCGTAGAATGCGAAAAGCTGCTGATACTTCTACAGATTAAGGAAACAAAAGTCTACTGCAGCCCAGATTCAGAGGTGACAATATATATTCTTGTTGAGAATGTTGTCCTAATTTCACATAGTTTAGTTTAGGCGGATGGAGTTGTCTTTTGTATTTTTGGTGATACAAATTTTGGTTCGTGGGTTTCCTGCATCGCTCGTTTGAAATTCTGGATGAAGCTTATTATATTTTTTGTACCAATTTTTGTACATCATAGGACTTCTCTGCTAGAGCAGTAGGGTCTTTGTTTCCCCCGACTTCTAGGTTCATTGGCATGTTATATGTTGTGTATACTATTAATGTCCAATAACATGTCCAATTTAGATCCATATGTGCATGTTAAATTTATTTTCTGTCAACCAACTGGCTGTAAGCTGTGGATAAAAAATTGAAAATCTGGGTCGCTTGTGAAATGATTGGATCCGAGCAAGACCCTTGTGTGAGAGAGGTATTGGCAAAAGTTTTATAAAATGAAA
>Unigene5616
TCTCTCTCTCAAAGTTTTCAACTTTCAAAACCCTCCCTTTCTCTTTTGTCTCTGTGTCTGTCTCCAAGGCAGAGAGTCTTTTTCGTATGCCCCAGCCTTCTCTTCTTCCTCTGAGTGATGGGTGTGAGCTTTCTTTACTCTCAGACTTTCCACATTGCCGTGATCCTCATCACCGCCTTCTATCATCATAGGTCCTAGATTGCACTGACTTAAACGCATGAGCCCTTTTTCATTTTTACTCATTAATATGGCCGTTTAAGCCTCTGGGAATTCAAAGTACAAAAGCATAACAAAAAACAGTAAAACAAAAGAAACAGAAGGAAAAGCTATGGCATGTGATAAAGTCTCTGATGTTTCAAACATGACTGTTTTGCTTCAAAACGACACTCTCCCATGTAATTCTCTCTGGATTCCCACNNNNNNNNNNNNNNNNNNNNNNNNNNNNNNNNNNNNNNTGGTTAACTTTGAGAATGGTGGTGGTGAAGAGGACACCATGGATACGCCATTCTTCCAGGGTATTGTTAAAGAAGAAAATGGCGATGAGGATTTTGATGTGTGCCTTAACCCACCCGGGAAGAAAAGGAGGCTCACAGCTGGTCAAGTTCAATTTCTTGAAAGAAACTTTGATGTAGAAAATAAGCTTGATCCAGAGAGAAAGATACAACTGGCTAAGGAACTTGGGTTACAGCCTCGCCAAGTTGCAATATGGTTTCAAAATCGGCGGGCTCGGTTTAAGAACAAACAGCTGGAAAAGGACTATGATTCTTTGAAAACCAGCTACGATAGGCTCAAGGGTGATTATGACAATCTCCTAAAAGAGAAAGAGAATTTGAAAAATGAGCTTGTTTCCCTTAAAGCGAAATTGCTGGCTCGAGAGAAAGGGATTGGAAATTTAGAACCAGTTGAAGCCATCAATTCACCTAATGTAGAACTTCAAAACGCAGTTCCTAAAACTGTTTCTGAAGTGGTTTCCAATGCACCATTGGTGATACCCAAACAGGAAGAGGCAACTTCAGCTAAAAGTGATGTGTTGGATTCGGATAGCCCGCATTCATTTTTGGAGCCTGGTGATTCTTCTCATGTTTTTGAGCCAGACCAATCAGATTTCTCACAAGATGAAGAAGATGATCTTAGCAGAAGCTTTTTGCCCACACCATACTTCCCAAAACTCTACCATGATCCGCCTGCAAATTCATGTAGTTTTGAATTCCCAGTGGAAGATCAACCATTTTGGTCCTATACTTACTGAGTTCATCTCATGTCATATTGCCTGCGAATTCAAATCAAGGTTCTCTGTTGTAATTATATATATCTTCAAAAGTGCTCGCCTTTACCATATCCTGTGCTTGGCTTGTGACTCTTTCCACAAGACTTATCCTGCGTGGTAGAAGCAGCTTTTAAATGTGATCAGACTTCATTTACGTCCACATTTGAGATGCTTCTTTTGAAAATGGGGTCTTCAATCTGCTCAAATCTGTGGCAACAAGCAAGCACATAAGAGGGTCGCAAATGCATAGTTCTACCGTTCAAGCTCGCAAGGAGAAGTCAGGAAAATATGTCCAAGAAAAATGAAATGATTGTTTCTTGATGGAACAAGCATAGACTTGTCCTGGAGTGAATTAATGTGTAAAATTAATCGAAAAATTTTATTTTATTATATTTATAGTAATTTTTC
>Unigene5656
GGCCTACATTTCTCAATTCTTATCCTTCAGCTCCTTTTCTTTTTATCGAGAAACCATTTCACAGGAATCTGATCATTATCCTGAGCGAGGTTTTAAGAAGGTTCCTCTGTACCCAAAAGAGAGAAAGGATGGATCAAAACAGTTCCAGGAGGATCAGGATGGCTGCAGGTGAGTCCAACACTGCCAGAAATGGTCTTCTTTGTCAATACCAGTTTGAAGATGGATCATCCCAGTTTATTTTTCTGCATATTGGTGATAAAAGTGGAGCTGTCGACATCGATCGTTCCCTCAGTTTCTGCACGGAAAATTATGTACAAGTTATTTCTTCATGCAAGGGCTTTCTTCTGTTAGCTAGTATTGGAGAGCTTGAGCTCAAATACCATGTGTTTAATCCCATGTCCCGGCAGGTTTTTACTCTGCCCCAACCTGCCATTNNNNNNNNNNNNNNNNNNNNNNNNNNNNNNNNNNNNNNNNNNNNNNNNNNNNNNNNNNNNNNGCTTCACTATCAAGTTGTCCTTGTACATTTGTCTGATATAGAAGTGGCTTTTGATGGTCTTGAAATGGAGATTTACTCATCTCAAACTGAAAAATGGAGAAGATTCCATCCCAAAAATCTGTTCTTGCCTATTCCTGTACCAGATTTCGAGTTTTCGGAACTCCAGACACCTCCTCTCTTCTCTAATGGAGCCATTCACTGGGAAATAAGTGGATACTTGCTGGTGTATCAGGTTGAAGATGATTTTTGTGACCTAATTGAACTGCCAAATTTCTTGGAAGACTGGTCCTGGCAATCAACTATGACTTACAAGCGATGCTTATCAGAGTTTCAAGGGCGAGTTCACTATACTTACACTGATTTTGAAGGAGTTCACTCCTGGATTCTTCTCAATGAACAAGATCATGACTATTACTCATTATACAATATCTACGATCGCAAAAAATTCAGGTGGGCACTAGCTGACAGTGTCAATCATCAAGACCTGAGTTTTAAGCATCAAGAAATCTACTCCCATCGCGGCCAGTGGCACATGGAGCCCTATGATGCATCTCCTTTGTCCTTCAGTGAAGATTCTGAGACGATGTATTTGCAGCTTCCAGGATTTTTGGTTTCTTACAACACAAGGACAAAGGTTCTTGAAGAATTCTGCACATACATATTTCCAGGTGTTAATTTCAATTGCTGCATGTTCTTGCCCTTTACATATGGCAGGCAAATTCAGGCAGAAACTGAAAGTGAATCCTTGGAAGTTGGAGCAGTCCATTTGCCAATCAAAGACAAGCTAGACACTTTGGCATTCTAAATGAACTTTCTTTTACTGGATTGTAAATCACGAGCATTCCCACATATATTGGTTTTTTAAATACAGAGTCTCTCACATGGTTTTGAGAATCAAGTAGCATTTTCAGTCCACTTTGCTCACGAGGTTGTACATATACTGAACTATCATTATATTCATCGTTGTATTGATAACTCAATGGTCGAGCGTCGAGTATTTTGCTGTGAAAA
>Unigene5678
CCTTCATCTGCTGCAGGGGAGTCAGATAAGGAAGCAAAAGTGGAATTTGATCTGAATGAAGGCTTTAGTGGTGATGATGGGAGATCTGGGGAGCCAAATAACTTGAGAGCACCTGAATGTTCTAATGCTGTTCAATTAATTAGCCCTTTGCCTTTACCTGTTTCTTCTGGTTCTAGTGCTCTTCCTGCTTCGATTACGGTAGCTTCTGCTGCAAAAAGGCCCTTTGTTCCCCCTGAGGATTTACTTAGGAATAGGGGAGAACTTGGTTGGAAGGGATCAGCAGCCACAAGTGCATTTCGGCCAGCTGAACCTAGAAAAGCATTGGAGACAGTGGTAAGTGTGACTAGTATATCTCTTCCTGATGCACCTTCTGCCAAGCCCAGTCGTCCTCCTTTAGATATCGACTTGAATGTTCCCGATGAAAGAATCCTTGAGGATATGGCTTTTTGNNNNNNNNNNNNNNNNNNNNNNNNNNNNNNNNNNNNNNNNNNNNNNNNNNNNNNNNNNNNNNNNNNNNNNNNNNNNNTGAAACACTGGGTTCCGCACCTGTTCGTAACTCTGGCGGACTTGATCTTGATTTGAATAGAGTGGATGAGCCCACTGATATCAGTAATCAGTTAATAAGCAATGGTCATAGGCTGGATGTGCAGCTTCAGCCGACCAAATCATCTTCAGGTGGTATTCTTAATGGAGAGGTGAGTGTCCGTAGGGACTTTGATTTGAATGATGGGCCCCTTGTTGATGAGATGAGTGTGGAACCAAATGTCCAGCAAACCAGGAGCAGTGCACCATCCCAACTGTCTGTTTCTGGCCTTAGGATGAACAACACAGAAATGGGAAACTTTTCTTCATGGTTTCCACAGGGTAATCCATATTCAGCTGTCACAATCCAGTCCATCTTGCCTGATAGAGGAGAGCAGCCTTTTCCAGTGGTCACACCTGGTGGTCCTCAAAGAATGTTGGCACCGCCTAGTGGCAGCAACCCATTTAGTGCTGATGTTTATAGGGGGTCAGTCCTGTCATCTTCTCCAGCTGTGCCTTTTCCATCTACACCTTTTCAGTATGTCTTTCCTTTTGGAGCCAATTTTCCTCTACCCTCAGCAACACTTTCAGGTGGTTCAACAACATATGTGGATTCATCATCTGGCGGGAGGCTTTGCTTTCCTGCTATTCATTCTCAAGTATTAGCACCTGCTGGTGCAGTCCCATCTCATTATCCAAGACCTTTTGTTGTTAGCCTCCCGGATAATAACAATAATGGAAGCACCGAGAGCAGCAGGAAATGGGGAAGGCAGGGGCTAGACCTCAATGCAGGGCCTCTAGGTCCAGAAATTGAAGGGAGAGAGGGGCTAGACCTCAATGCAGGGCCTCTAGGTCCAGAAATTGAAGGGAGAGATGCAACATCTTCTCTTGCATCAAGACAATTGTCTGTAGCCAGTTCACAGGCGTTTGCAGAGGAGCAGTCAAGGATGTTTCAAGTTGCAGGAGGCAGTGTCTTGAAGAGGAAGGAGCCAGATGGAGGGTGGGAAAGTTATAAGCAATCATCATGGCAATAGCGATACTCAATGGCACCCTCCAGTCATCCCTAAAGCCTGTGCACTATCAGGATGGTCATCAAACTTGTGCTCTTTAAGGATGGGTGGTAAGTGAGTTATTTGATGTTGATCAGTCTCCGACCCCCCAACCTTTCACTGTGCCAATTGTATCTGAAAGGAATCTTTTCAGGTCTTCCTGGTGGTATTTCCTTGAATTTGTACTAGGTGACTGCAGTTCACTTTTTCCTTTGTAGATATTTTAACTGTCGGAAAGGGTGCAGTCTGTGTTGCCCAGACATTCAAAATTGGTTCCCATACTGTTGTTCAGTGCATCACAATATATATACTATTGGACGCAAAACTATTCTTTCTTTTCCAACCATTCTGGCAATGGAGGTTGCGTTAGTGAACTGCTTTAAACGGAAGCCCTTTTGTATGTGCTGCGGTCAATTTATCTTTCTAACTTTCATTACCTCTTTATTTTAGTTACATACAGAAGCCGAGTGGTCACTTGAGCTTGCTTTAGTAGCAATGGTTTCGGTTGTATTCTAATTATAATTTATTTGATCGATTAACCGTGTAGATTATTACTAAACGGTGAACTTTCAGCCTAGTTTTATGTTGATGTTCGCATAAAAACATTCAACTAACCAAGATTTGTAATTATGAAATCGCCCCTCCCCATGGGATCCGATGGTTTAGCAGTTGTACAACATGTGCTATTGTGTTGTAAAACTAGCGTTTATCGGCGTGCTTTGTTCAAGTTATGGC
>Unigene7033
GTGGTGGTGGTGGTGGTGGTGGTGGTGGTGGTCTCCCATCTCGTCCAATCCGAAACACCTCAAAAAAGGGTAACAAGCAGCGTATAAGCATCCTCCAATTCCCCTAAATATGGAAGATACAAGGAAGCAAGGACAGCAACAACACGCCAAGAAGGGATCGTCGTATGGGCTATCTCCGTG
