# Supplementary material for: De novo assembly and characterization of bark transcriptome using Illumina sequencing and development of EST-SSR markers in rubber tree (Hevea brasiliensis Muell. Arg.)
Source: BMC Genomics. 2012 May 18;13:192. doi: 10.1186/1471-2164-13-192 (PMC3431226; doi:10.1186/1471-2164-13-192)
Supplement: Additional file 2 — Summary of the unigenes annotated to the reference canonical pathways in the KEGG database. The file contains KEGG pathway and the number of unigenes involved in the KEGG pathway. [file 1471-2164-13-192-S2.xls]

## Sheet: KEGG
1. Metabolism	9043
1.1 Carbohydrate Metabolism	1517
Butanoate metabolism	102
Fructose and mannose metabolism	100
Glycolysis / Gluconeogenesis	231
Starch and sucrose metabolism	227
Pyruvate metabolism	183
Amino sugar and nucleotide sugar metabolism	138
Citrate cycle (TCA cycle)	111
Propanoate metabolism	86
Galactose metabolism	80
Ascorbate and aldarate metabolism	79
Inositol phosphate metabolism	64
C5-Branched dibasic acid metabolism	16
Pentose and glucuronate interconversions	51
Glyoxylate and dicarboxylate metabolism	49
1.2 Energy Metabolism	725
Oxidative phosphorylation	302
Carbon fixation in photosynthetic organisms	142
Nitrogen metabolism	96
Methane metabolism	79
Photosynthesis - antenna proteins	9
Photosynthesis	60
Sulfur metabolism	37
1.3 Lipid Metabolism	694
Glycerophospholipid metabolism	107
Fatty acid biosynthesis	64
alpha-Linolenic acid metabolism	93
Glycerolipid metabolism	86
Fatty acid metabolism	83
Synthesis and degradation of ketone bodies	10
Biosynthesis of unsaturated fatty acids	60
Ether lipid metabolism	54
Steroid biosynthesis	37
Linoleic acid metabolism	47
Sphingolipid metabolism	26
Arachidonic acid metabolism	23
Fatty acid elongation in mitochondria	4
1.4 Nucleotide Metabolism	414
Pyrimidine metabolism	170
Purine metabolism	244
1.5 Amino Acid Metabolism	1077
Histidine metabolism	36
Lysine biosynthesis	17
Alanine, aspartate and glutamate metabolism	101
Cysteine and methionine metabolism	182
Tryptophan metabolism	91
Valine, leucine and isoleucine degradation	90
Arginine and proline metabolism	113
Glycine, serine and threonine metabolism	95
Valine, leucine and isoleucine biosynthesis	78
Phenylalanine, tyrosine and tryptophan biosynthesis	78
Phenylalanine metabolism	71
Lysine degradation	65
Tyrosine metabolism	60
1.6 Metabolism of Other Amino Acids	304
Taurine and hypotaurine metabolism	13
Glutathione metabolism	109
Selenoamino acid metabolism	60
beta-Alanine metabolism	57
Cyanoamino acid metabolism	65
1.7 Glycan Biosynthesis and Metabolism	101
N-Glycan biosynthesis	71
Other glycan degradation	16
Glycosylphosphatidylinositol(GPI)-anchor biosynthesis	7
Glycosphingolipid biosynthesis - globo series	3
Glycosaminoglycan degradation	2
Glycosphingolipid biosynthesis - ganglio series	2
1.8 Metabolism of Cofactors and Vitamins	276
Pantothenate and CoA biosynthesis	47
Thiamine metabolism	22
Porphyrin and chlorophyll metabolism	42
Lipoic acid metabolism	4
Ubiquinone and other terpenoid-quinone biosynthesis	56
One carbon pool by folate	29
Nicotinate and nicotinamide metabolism	27
Vitamin B6 metabolism	16
Riboflavin metabolism	15
Folate biosynthesis	9
Biotin metabolism	9
1.9 Metabolism of Terpenoids and Polyketides	334
Terpenoid backbone biosynthesis	52
Carotenoid biosynthesis	47
Zeatin biosynthesis	54
Limonene and pinene degradation	138
Diterpenoid biosynthesis	26
Polyketide sugar unit biosynthesis	14
Monoterpenoid biosynthesis	2
Brassinosteroid biosynthesis	1
1.10 Biosynthesis of Other Secondary Metabolites	753
Phenylpropanoid biosynthesis	242
Flavonoid biosynthesis	157
Stilbenoid, diarylheptanoid and gingerol biosynthesis	133
Flavone and flavonol biosynthesis	62
Benzoxazinoid biosynthesis	46
Glucosinolate biosynthesis	32
Tropane, piperidine and pyridine alkaloid biosynthesis	26
Anthocyanin biosynthesis	17
Isoquinoline alkaloid biosynthesis	16
Indole alkaloid biosynthesis	14
Caffeine metabolism	8
1.11 Xenobiotics Biodegradation and Metabolism	59
Metabolism of xenobiotics by cytochrome P450	59
1.12 Overview	2789
Biosynthesis of plant hormones	616
Biosynthesis of phenylpropanoids	552
Biosynthesis of alkaloids derived from shikimate pathway	371
Biosynthesis of terpenoids and steroids	345
Biosynthesis of alkaloids derived from histidine and purine	326
Biosynthesis of alkaloids derived from ornithine, lysine and nicotinic acid	298
Biosynthesis of alkaloids derived from terpenoid and polyketide	281
2. Genetic Information Processing	2427
2.1 Transcription	970
Basal transcription factors	94
RNA polymerase	93
Spliceosome	783
2.2 Translation	525
Aminoacyl-tRNA biosynthesis	74
Ribosome	451
2.3 Folding, Sorting and Degradation	670
Proteasome	104
Protein export	78
RNA degradation	158
SNARE interactions in vesicular transport	62
Ubiquitin mediated proteolysis	268
2.4 Replication and Repair	262
Mismatch repair	30
Non-homologous end-joining	5
Nucleotide excision repair	94
Base excision repair	52
DNA replication	52
Homologous recombination	29
3. Environmental Information Processing	121
3.1 Membrane Transport	59
ABC transporters	59
3.2 Signal Transduction	62
Phosphatidylinositol signaling system	62
4. Cellular Processes	388
4.1 Transport and Catabolism	388
Endocytosis	200
Peroxisome	139
Regulation of autophagy	49
5. Organismal Systems	928
5.1 Immune System	42
Natural killer cell mediated cytotoxicity	42
5.9 Environmental Adaptation	886
Circadian rhythm - plant	125
Plant-pathogen interaction	761
