# Supplementary material for: De novo assembly and characterization of bark transcriptome using Illumina sequencing and development of EST-SSR markers in rubber tree (Hevea brasiliensis Muell. Arg.)
Source: BMC Genomics. 2012 May 18;13:192. doi: 10.1186/1471-2164-13-192 (PMC3431226; doi:10.1186/1471-2164-13-192)
Supplement: Additional file 3 — The characterizations of EST-SSR markers. The file contains unigenes ID, primer sequences, product size, motif and repeat number, SSR length, polymorphism and amplification result. [file 1471-2164-13-192-S3.xls]

## Sheet: primers
Index	Unigene ID	Forward primer	Reverse primer	Product Size (bp)	Motif and repeat number1	SSR Length	Polymorphism across 13 Hevea germplasms2
1	unigene8606	CCATTCCGGATCACACCATG	GAAGAACCTTATGCTGGTATG	1149	(AG)3	6	P
2	unigene18468	GATGGAACTTAGCCAAAGAC	CATAAAGCTTTGAATCCTCTC	211	(CAG)6	18	P
3	unigene10442	AGCTTGAGCCTTCAGCCTC	CTGTTCTGCCTCATCTTCTTC	101	(CA)3	6	P
4	unigene19038	CCTCACATCCTTGTCAATGG	TCATTCCAAGCCAAGGAAGG	183	(AG)5	10	N
5	unigene1389	CCAGCTCTTTGGCAAACTTC	CAAGCAATACTCAAGTTTGGG	106	(CT)3	6	N
6	unigene19729	CTTGAATCTAACATTCTCATCC	GAGGAAGTAACTCAGCCATG	179	(AG)5acgcg(CA)3	21	P
7	unigene3414	CTTGGCTGCTACTGTGGATG	CAGATGTATCAGAGCTTGCAG	113	(GT)3	6	P
8	unigene18954	CTTCTTTCATCAATCATCTTGC	GTGATGTCTGTTCCTTGTAGC	197	(AAG)10	30	P
9	unigene4182	TAGGGTTTCTCATTTCATCCC	TTGCTTGCTCCTTGAAATTGC	101	(CT)3	6	N
10	unigene4008	GACCTCATCATTTATCGATTG	CTTCAATGCTGTAACCAAGG	189	(TAC)4	12	P
11	unigene13716	AGAGCCTCAGTGATATCTGG	TCAATTCCAGATGGTTGGTTC	113	(TC)3	6	N
12	unigene4313	GAATATTGTGGCACTGGGTG	CTCAGCCTGATCAATTATTCC	120	(CTC)3	9	N
13	unigene11594	CATGAAAAGGCCAGGGTTGG	CTGAGGATAACAATTCAGTCC	124	(GA)3	6	P
14	unigene18565	GCTCCTCAAAGAAGCTGAAG	CAGCAAACTTTACACAATCAC	188	(TGG)5	15	N
15	unigene720	CTCATGACCTGAATTAGATCC	GAACCTCTGGCTCTCACTC	101	(AG)3	6	P
16	unigene18982	GCGATTCTCTCTATTTTCTTGC	CTGATTCCGACTGTCTGAATG	193	(CTC)9	27	N
17	unigene21547	GGAAATCAACGTCTGGTCAC	GATCGTCAGCAACACTGCTC	112	(CT)3	6	N
18	unigene4358	ACTTCGAGAAGGAGCTCAAG	CTTTCTTGAGTCGGTGAGAC	146	(GCA)6	18	P
19	unigene17759	CAAACTCTCTTTCCCTTCCAC	ATCGGGAAAGACCCAAGGAG	191	(TCT)3	9	P
20	unigene20256	CAAAAACCACGGATTCCTGTC	CAAGAATCCGCAGTTGTTGG	198	(TC)5accttcaca(AC)3	25	N
21	unigene6071	AGATCAGATGACACAGTTAGC	CTTTCGGAATCACTATCAATCC	122	(AGA)3	9	N
22	unigene20910	CTACACTCTCCTGGATCGAG	AGGAAGCAGTGATCACGAGG	171	(AG)5	10	P
23	unigene1722	CTGACGATGGAACTGAAGAG	TCCATCAACATCATCCTCATC	173	(GAA)7	21	P
24	unigene12924	CTCCTGAAGTAATTGTACAGG	GGAATGGAATAATCATCAGTAC	97	(TC)3	6	N
25	unigene3134	GGAATGGTGATCCACTTCAC	GCTGGTGAGACACAATATTC	221	(AGA)5	15	N
26	unigene11313	GAGGGTGATTTTTACAGTGAG	CCCAAATTTCATTGTATATGTAC	111	(AG)3	6	N
27	unigene20705	CAAGTGGTGCTATTCGAGTG	GTAATGGTGAATGCAAGACTC	221	(TCT)7	21	F
28	unigene7106	CTGTCCCTGAAATGCCAATG	GCTGTCCTTGGCCTTCTCC	122	(AG)3	6	P
29	unigene21564	GAAGATCACCATGCATCACC	CAATGGAGTTGATGTGGACTG	180	(GCT)5	15	N
30	unigene11378	CTCAGGATCCTTGACTACTC	GCAGTCACAGACTCTAACAG	124	(CT)3	6	P
31	unigene22133	CCTCTGTCTTCTGTCTTCTC	GAAACACAATGGAGCACACC	230	(CCG)5	15	N
32	unigene19312	TACCCCATCCGATTCCCAC	TTGGTGACTCCTTGTGATGC	168	(TC)8	16	P
33	unigene3347	TGATTCTCCACTGTGCCTAC	ACAGAGGTCTTACAGAGAGG	135	(GT)5	10	N
34	unigene22036	AGTTTCTTCAGCCGTCACAG	CCGATCGAAGTCATCTTGAG	133	(CT)6	12	N
35	unigene20564	GATCAAGGGATATGGAGCTG	GATAACAACAGTGGCATATATG	165	(TC)5	10	P
36	unigene2676	AGGTTGCTGCAGATCTACAG	GAATTGTCAATGGCAGCAGTG	123	(AG)7	14	P
37	unigene3207	GGAAATAGAGCAGTCGCAGG	CGTAGCAGATGATAAGGTGG	143	(AGG)3agaaga(AGG)5	30	P
38	unigene22499	GAAAACACCCAATCCAATCC	GAGGGGTTACTTAGAGAGTG	173	(GA)9	18	P
39	unigene13080	GAGAAGAAGAGTTTACCAGAG	AGGAAAAATTGAAGAACAACCC	169	(GA)3c(AG)9	25	P
40	unigene1725	CCAAAAGAGCCCTGTATCAG	GAGAGGGAGCCTGAGAAAC	114	(GC)3	6	N
41	unigene3644	CCAGTGTGAGCTAATTAGAAG	TCTCTTCTTCGCTTCTCACC	123	(TC)5	10	N
42	unigene5715	CAGCAAAATCTCCATAGTTGC	GTCCATGTCCGTACAACCC	147	(CT)6	12	P
43	unigene5810	CTCACGAAACCCTACCTCC	TCAACAACGTAGCAAAGACC	225	(CT)6tt(TC)3	20	P
44	unigene21402	CAACGATGTCTCGAAACGTC	GGCTGGTAACGTCATTTTCC	114	(CT)3	6	P
45	unigene18928	TATGGAGGAGTCATGCTCTG	ATCCATTTCATATTCAGCTTTATA	180	(AT)5	10	P
46	unigene13210	CCAGTAACCTGTACAAAACCT	ACCGTATCATGATGGGTGAG	119	(AT)3	6	N
47	unigene20100	GGTGTTTTGCTTCGAGCAGA	CTGGTTCTGTTATGCCAGCC	157	(TGC)8tgattccgctgcagt(TGC)3	48	P
48	unigene905	GTTAATCTTCCTACAAGGACTG	GTTGAGCCATCTTATTTCCTTG	151	(AT)5	10	P
49	unigene5922	AACCAGAAGAAGTGCTGGTG	GTCAATACAGTCCATCCGTC	109	(TG)3	6	P
50	unigene19729	CTGATCTCCTCCAAGAAATCT	GAAGTAACTCAGCCATGAATC	138	(AG)5	10	P
51	unigene6887	GGTGAACATCTCGAAATTGAG	CACTTGACAGGCAAGGTCG	204	(GT)3	6	P
52	unigene2169	CAGAAGTTCCTCTACTTTGTG	TCACAGTGGTGTACACATAC	130	(TC)14	28	P
53	unigene2994	TCTCCCTCTTCATCCTTCTC	GTCGAAGCATTCTCAGTATC	156	(TC)5	10	N
54	unigene17799	TCCTACAGAAATGGGTCTTG	GCTTAAAGAAGCAAATTCTAGG	143	(AT)3	6	N
55	unigene12310	GAATCTGTTTTCCCCACCAC	TGGTTGACCCTTTTCCGCC	125	(GA)3cgaa(TC)4tt(TC)3	26	N
56	unigene59	CAGCTTCTGACCATACCATG	CTTTGCACACTGCACATCAG	139	(TG)3	6	N
57	unigene978	ACAAGGTCAGTGAAGATTCTG	AGTTTGTCCAACTGTTGATCC	155	(AT)4	8	P
58	unigene1166	GCAACTCAAATTACAACAGCC	CTGAATTCCGATAGCATCTG	106	(CA)3	6	N
59	unigene2182	CAAGTCCCTTGATGGGTGG	CATGTGATCATGGCTAGGAG	100	(TCC)3	9	N
60	unigene12188	GAGGTTGCCATTTTCGCTTG	CTTGATTTGGGTCTTGGATCC	114	(TC)3	6	N
61	unigene2555	GGAGCAAAGATAATAAGAACTTC	CACTGAGAATGCTCTGCTTC	108	(AAG)3	9	N
62	unigene4549	GGATTCAATGTGGATGCTGC	CCAACATCGATTGTGTCAGG	400	(GAA)3	9	P
63	unigene9887	CCAAATCGCTCCACACTCG	GCATTTAAAGGCAAAATTCTGC	124	(CT)3	6	P
64	unigene4781	CCATACTGCGTTTCCTCAGG	CAACGAGTTCTACTCCTCTTC	132	(ACC)3	9	P
65	unigene5406	GAGGAATTAGGATCGAGGAG	GATGAAACCTGCTCGTTAAC	251	(GA)4tgctcaaaagccg(CAGCAA)5	51	P
66	unigene12018	CCCAATTCCGTCATAAAGCC	CCTTTTTATGGCGTGAAGATG	130	(AT)3	6	N
67	unigene5259	CTCTAAGCCCTTGTCTTCAC	GTCATGGCAATGACCGTGAC	128	(TCT)3	9	N
68	unigene6734	CAGTGTGAGATGCTAAGCAAC	CATCTAGTTAACGTTACATACG	106	(TA)3	6	P
69	unigene7255	TCATTGTCCAGTCCAACCAG	CCATATTTCTTGGAAGCAAGG	248	(CT)3	6	P
70	unigene7453	CTCTTACGGTAAGGTCAATG	GCACACTTTCTATATCTCCTC	106	(CCAG)3	12	N
71	unigene13513	GTTGTTATCAGACGATGACTTC	GACGACGTGCTTCATGCTC	84	(TC)3	6	P
72	unigene7623	CACTTATCGCAGGCTGCTG	CTGTTGTCGCAGCTTCTTGC	767	(CTTG)3	12	P
73	unigene7882	CCTCCCGATTGGAATACAC	CACCATCATCAGTTTTCTCG	115	(TGA)3	9	N
74	unigene8532	CTCATGAAGGTCATTACCCAC	GGTTTCCAAAAATCCCAATTGC	111	(AG)3	6	N
75	unigene9439	TAGTATTCTCTTCCGATTCCC	CTGAAGAATTGGAGAGCCTC	85	(CT)4	8	N
76	unigene10562	CCTAATTAACCATCGCAGAG	CTCTTTAGCAGTGACGTGG	83	(AT)3	6	P
77	unigene10686	GTATTCTTGTACCGATCTTGC	CCAGAAAGATCTGAGGTTGC	92	(TC)4	8	P
78	unigene12661	CATGACACTCAATTAGTTTGTG	GTTCCACGGAGAAGTCACC	112	(GA)3	6	P
79	unigene18436	CATCCGTTGGATATGAGCAG	GTATTACAAATCAAGTGCATGG	213	(AT)3tcac(AT)6a(AT)3	29	P
80	unigene13105	CCATAGCACGAAGTATAGACC	CCCATTGGAACAGTCATCTC	617	(AG)3	6	P
81	unigene14055	AAGTAGAACTCTGCAATCCTC	CTGATTTGGAAGCCAGAAGC	96	(CT)3	6	P
82	unigene14116	GAGGAATCTGCTGTTGTCTC	CGACTGTGCTTCTTCCCAG	310	(ATC)3	9	P
83	unigene14855	CGCTAATACGTTATCAAAGCG	TGTTTGTCGAGAAAGCGAGG	124	(TC)4	8	N
84	unigene15057	TCACAAGCTAAAGCTCGAGG	CTTGCACTAGTGGTCGCTG	125	(AGA)4	12	P
85	unigene15394	GTGCTGATAACTAATGTAAAACC	CTTCTGGAGGGAGCAAAGG	1115	(TG)3	6	P
86	unigene16502	CAGAAAGGAGCCAGACAAAC	AGCTCTTTCAGTAAGGGCTG	119	(GAAA)3	12	P
87	unigene12829	CCAAACCATCCAGCAGTCG	GGTGTAGTACTCTTGAGGAG	110	(CT)3	6	P
88	unigene16534	ATCATCTTGATCGGCTGCTC	GCAAAGAAGCTCAATGTCCC	88	(ATCA)4	16	N
89	unigene8956	CCTCCTGCTCATCTAAAACC	CGGAATACGAGTAAAGCTGG	194	(AT)3	6	P
90	unigene17553	GTCAACTCTGGGTGGATCC	TCAATTCTCTTGAGCTGAACC	101	(AAG)5	15	N
91	unigene17757	GACTTGCCTCTCCCAGACC	CCTTATCCTATCTTTTGTTTTCC	442	(GA)5	10	P
92	unigene18016	CACCCTATGGAACCTATTGG	GGAGTGATCTTAGCTCTTCTG	114	(TA)3	6	N
93	unigene18985	GCTAAAAGGTGGTAAGCATTC	GGGATTTCTATTTGTACCTATTC	150	(TTTTA)5	25	P
94	unigene11931	GATCTTTGATGATCACACTTAC	CATATGGCAAAATTAGATGTGG	105	(AT)4	8	N
95	unigene6712	CGATAATGAGGAGGAAGAGG	CTTCTCCTCTTCCACTCCTG	112	(AG)3	6	N
96	unigene415	ACAGGATTGAGTCAACTGTTG	CTGCACCGTGATGGTTCTG	439	(CAA)3	9	P
97	unigene617	CCTTTTTCGCATGATAATTCAG	TTCATGGCGACCGTACAAAC	195	(CTT)3tgtttcttcc(CT)3	25	P
98	unigene8144	ACTTGCATATGATGGATTTCTC	CCTTGATTACATAAGCTAGTAG	160	(TG)3	6	N
99	unigene9391	CTCCCTTACCGTTACTCTAC	GAGTAACAAGGCGTTTGCTTG	112	(TCA)3	9	N
100	unigene11090	CCTCCCAAGCTACTAATTCC	TACAAATGAGATGCCAGCATC	1165	(AT)4	8	F
101	unigene13237	CGCTATTCTTTCCGATGGAC	CGATCTTCGAGTCGCAGGC	117	(CCT)3	9	N
102	unigene14122	GGTAGATTGCTCCGAACTAG	GTTAATGATTTGGGTGTTCAAG	111	(CA)3	6	N
103	unigene14569	CAAGGCAGGTGGTGATCAG	TTCTTCAACCGTTATCAACCC	136	(GTG)3	9	P
104	unigene16084	AGTCTATCATCTCTGGTGAAC	CAGGGAGTACTTTTGCAAGTG	432	(AG)3	6	P
105	unigene3178	GTACAATTGGAGAGAAGTGAC	GTTGGGTCCATGATCGATAG	127	(CT)3cca(CT)5	19	P
106	unigene14873	CATTACACTCTCATTACATACTC	CAGTGAAGACCTTTGGTCTTG	104	(AAG)3	9	F
107	unigene3503	CGGACGTGAAGAAAACACAG	TCCATGATCACCCATGTCTG	148	(GA)3	6	N
108	unigene1437	GTAAGGGCATTATATGATGTTG	ACAATGCCCAAGGATGCAAC	118	(TTTAT)4	20	F
109	unigene16254	CCTCAATGGCTAGTGAGTTG	GCATTTGAGATATGAAGCACC	99	(TC)3	6	P
110	unigene2308	CTTTGCGTGTCGACCTTCC	GAGGGAGCTGTGAATCCTC	306	(TTGAT)3	15	P
1The nucleotide sequences between two motifs indicate that the two motifs were separated by the nucleotides.
2P, N and F separately represent polymorphism, non-polymorphism and amplifying failure.
